# Supplementary material for: Clathrin-independent endocytosis and retrograde transport in cancer cells tune immune synapse organization and CD8 T cell response
Source: eLife. 2026 Apr 22;14:RP105821. doi: 10.7554/eLife.105821 (PMC13102394; doi:10.7554/eLife.105821)
Supplement: Figure 1—source data 1. [file elife-105821-fig1-data1.zip]

Archive with 177 entries (159 files):
- Figure 1-source data 1/
- Figure 1-source data 1/Original files for western blot analysis displayed in Figure 1C/
- __MACOSX/Figure 1-source data 1/._Original files for western blot analysis displayed in Figure 1C
- Figure 1-source data 1/._Original files for western blot analysis displayed in Figure 1C
- Figure 1-source data 1/Original files for western blot analysis displayed in Figure 1D/
- __MACOSX/Figure 1-source data 1/._Original files for western blot analysis displayed in Figure 1D
- Figure 1-source data 1/._Original files for western blot analysis displayed in Figure 1D
- Figure 1-source data 1/Original files for western blot analysis displayed in Figure 1E/
- __MACOSX/Figure 1-source data 1/._Original files for western blot analysis displayed in Figure 1E
- Figure 1-source data 1/._Original files for western blot analysis displayed in Figure 1E
- Figure 1-source data 1/Original files for western blot analysis displayed in Figure 1F/
- __MACOSX/Figure 1-source data 1/._Original files for western blot analysis displayed in Figure 1F
- Figure 1-source data 1/._Original files for western blot analysis displayed in Figure 1F
- Figure 1-source data 1/Original files for western blot analysis displayed in Figure 1C/.DS_Store
- Figure 1-source data 1/Original files for western blot analysis displayed in Figure 1C/Tubulin_VPS26 HeLa_SNAP 20230329_125734_Ch/
- Figure 1-source data 1/Original files for western blot analysis displayed in Figure 1C/SNAP2 HeLa_SNAP 20230329_125009_Ch/
- Figure 1-source data 1/Original files for western blot analysis displayed in Figure 1C/VPS35 HeLa_SNAP 20230329_124153_Ch/
- Figure 1-source data 1/Original files for western blot analysis displayed in Figure 1C/SNAP1 HeLa_SNAP 20230329_124655_Ch/
- Figure 1-source data 1/Original files for western blot analysis displayed in Figure 1D/.DS_Store
- Figure 1-source data 1/Original files for western blot analysis displayed in Figure 1D/Tubulin Vps26 HeLa 20231122_115356_Ch/
- Figure 1-source data 1/Original files for western blot analysis displayed in Figure 1D/SNAP HeLa 20231122_115832_Ch/
- Figure 1-source data 1/Original files for western blot analysis displayed in Figure 1D/Vps35 HeLa 20231122_121235_Ch/
- Figure 1-source data 1/Original files for western blot analysis displayed in Figure 1E/.DS_Store
- Figure 1-source data 1/Original files for western blot analysis displayed in Figure 1E/clathrin hela_snap 20230322_114923_Ch/
- __MACOSX/Figure 1-source data 1/Original files for western blot analysis displayed in Figure 1E/._clathrin hela_snap 20230322_114923_Ch
- Figure 1-source data 1/Original files for western blot analysis displayed in Figure 1E/._clathrin hela_snap 20230322_114923_Ch
- Figure 1-source data 1/Original files for western blot analysis displayed in Figure 1E/SNAP3 hela_snap 20230322_142556_Ch/
- __MACOSX/Figure 1-source data 1/Original files for western blot analysis displayed in Figure 1E/._SNAP3 hela_snap 20230322_142556_Ch
- Figure 1-source data 1/Original files for western blot analysis displayed in Figure 1E/._SNAP3 hela_snap 20230322_142556_Ch
- Figure 1-source data 1/Original files for western blot analysis displayed in Figure 1E/EA3 hela_snap 20230322_115332_Ch/
- __MACOSX/Figure 1-source data 1/Original files for western blot analysis displayed in Figure 1E/._EA3 hela_snap 20230322_115332_Ch
- Figure 1-source data 1/Original files for western blot analysis displayed in Figure 1E/._EA3 hela_snap 20230322_115332_Ch
- Figure 1-source data 1/Original files for western blot analysis displayed in Figure 1F/.DS_Store
- Figure 1-source data 1/Original files for western blot analysis displayed in Figure 1F/EA3 20231115_113608_Ch/
- Figure 1-source data 1/Original files for western blot analysis displayed in Figure 1F/CHC 20231115_113224_Ch/
- Figure 1-source data 1/Original files for western blot analysis displayed in Figure 1F/SNAP 20231115_114228_Ch/
- Figure 1-source data 1/Original files for western blot analysis displayed in Figure 1C/Tubulin_VPS26 HeLa_SNAP 20230329_125734_Ch/Tubulin_VPS26 HeLa_SNAP 20230329_125734_Ch-Marker.jpg
- Figure 1-source data 1/Original files for western blot analysis displayed in Figure 1C/Tubulin_VPS26 HeLa_SNAP 20230329_125734_Ch/Tubulin_VPS26 HeLa_SNAP 20230329_125734_Ch-Marker.tif
- Figure 1-source data 1/Original files for western blot analysis displayed in Figure 1C/Tubulin_VPS26 HeLa_SNAP 20230329_125734_Ch/Tubulin_VPS26 HeLa_SNAP 20230329_125734_Ch_Chemi+Marker.jpg
- Figure 1-source data 1/Original files for western blot analysis displayed in Figure 1C/Tubulin_VPS26 HeLa_SNAP 20230329_125734_Ch/Tubulin_VPS26 HeLa_SNAP 20230329_125734_Ch_Thumb.jpg
- Figure 1-source data 1/Original files for western blot analysis displayed in Figure 1C/Tubulin_VPS26 HeLa_SNAP 20230329_125734_Ch/Tubulin_VPS26 HeLa_SNAP 20230329_125734_Ch_Chemi.tif
- __MACOSX/Figure 1-source data 1/Original files for western blot analysis displayed in Figure 1C/Tubulin_VPS26 HeLa_SNAP 20230329_125734_Ch/._Tubulin_VPS26 HeLa_SNAP 20230329_125734_Ch_Chemi.tif
- Figure 1-source data 1/Original files for western blot analysis displayed in Figure 1C/Tubulin_VPS26 HeLa_SNAP 20230329_125734_Ch/._Tubulin_VPS26 HeLa_SNAP 20230329_125734_Ch_Chemi.tif
- Figure 1-source data 1/Original files for western blot analysis displayed in Figure 1C/SNAP2 HeLa_SNAP 20230329_125009_Ch/SNAP2 HeLa_SNAP 20230329_125009_Ch_Chemi.tif
- __MACOSX/Figure 1-source data 1/Original files for western blot analysis displayed in Figure 1C/SNAP2 HeLa_SNAP 20230329_125009_Ch/._SNAP2 HeLa_SNAP 20230329_125009_Ch_Chemi.tif
- Figure 1-source data 1/Original files for western blot analysis displayed in Figure 1C/SNAP2 HeLa_SNAP 20230329_125009_Ch/._SNAP2 HeLa_SNAP 20230329_125009_Ch_Chemi.tif
- Figure 1-source data 1/Original files for western blot analysis displayed in Figure 1C/SNAP2 HeLa_SNAP 20230329_125009_Ch/SNAP2 HeLa_SNAP 20230329_125009_Ch_Chemi+Marker.jpg
- Figure 1-source data 1/Original files for western blot analysis displayed in Figure 1C/SNAP2 HeLa_SNAP 20230329_125009_Ch/SNAP2 HeLa_SNAP 20230329_125009_Ch-Marker.jpg
- Figure 1-source data 1/Original files for western blot analysis displayed in Figure 1C/SNAP2 HeLa_SNAP 20230329_125009_Ch/SNAP2 HeLa_SNAP 20230329_125009_Ch_Thumb.jpg
- Figure 1-source data 1/Original files for western blot analysis displayed in Figure 1C/SNAP2 HeLa_SNAP 20230329_125009_Ch/SNAP2 HeLa_SNAP 20230329_125009_Ch-Marker.tif
- Figure 1-source data 1/Original files for western blot analysis displayed in Figure 1C/SNAP2 HeLa_SNAP 20230329_125009_Ch/SNAP2 HeLa_SNAP 20230329_125009_Ch_Chemi-1.tif
- __MACOSX/Figure 1-source data 1/Original files for western blot analysis displayed in Figure 1C/SNAP2 HeLa_SNAP 20230329_125009_Ch/._SNAP2 HeLa_SNAP 20230329_125009_Ch_Chemi-1.tif
- Figure 1-source data 1/Original files for western blot analysis displayed in Figure 1C/SNAP2 HeLa_SNAP 20230329_125009_Ch/._SNAP2 HeLa_SNAP 20230329_125009_Ch_Chemi-1.tif
- Figure 1-source data 1/Original files for western blot analysis displayed in Figure 1C/VPS35 HeLa_SNAP 20230329_124153_Ch/VPS35 HeLa_SNAP 20230329_124153_Ch-Marker.tif
- Figure 1-source data 1/Original files for western blot analysis displayed in Figure 1C/VPS35 HeLa_SNAP 20230329_124153_Ch/VPS35 HeLa_SNAP 20230329_124153_Ch-Marker.jpg
- Figure 1-source data 1/Original files for western blot analysis displayed in Figure 1C/VPS35 HeLa_SNAP 20230329_124153_Ch/VPS35 HeLa_SNAP 20230329_124153_Ch_Thumb.jpg
- Figure 1-source data 1/Original files for western blot analysis displayed in Figure 1C/VPS35 HeLa_SNAP 20230329_124153_Ch/VPS35 HeLa_SNAP 20230329_124153_Ch_Chemi+Marker.jpg
- Figure 1-source data 1/Original files for western blot analysis displayed in Figure 1C/VPS35 HeLa_SNAP 20230329_124153_Ch/VPS35 HeLa_SNAP 20230329_124153_Ch_Chemi.tif
- __MACOSX/Figure 1-source data 1/Original files for western blot analysis displayed in Figure 1C/VPS35 HeLa_SNAP 20230329_124153_Ch/._VPS35 HeLa_SNAP 20230329_124153_Ch_Chemi.tif
- Figure 1-source data 1/Original files for western blot analysis displayed in Figure 1C/VPS35 HeLa_SNAP 20230329_124153_Ch/._VPS35 HeLa_SNAP 20230329_124153_Ch_Chemi.tif
- Figure 1-source data 1/Original files for western blot analysis displayed in Figure 1C/SNAP1 HeLa_SNAP 20230329_124655_Ch/SNAP1 HeLa_SNAP 20230329_124655_Ch_Chemi+Marker.jpg
- Figure 1-source data 1/Original files for western blot analysis displayed in Figure 1C/SNAP1 HeLa_SNAP 20230329_124655_Ch/SNAP1 HeLa_SNAP 20230329_124655_Ch-Marker.tif
- Figure 1-source data 1/Original files for western blot analysis displayed in Figure 1C/SNAP1 HeLa_SNAP 20230329_124655_Ch/SNAP1 HeLa_SNAP 20230329_124655_Ch_Thumb.jpg
- Figure 1-source data 1/Original files for western blot analysis displayed in Figure 1C/SNAP1 HeLa_SNAP 20230329_124655_Ch/SNAP1 HeLa_SNAP 20230329_124655_Ch-Marker.jpg
- Figure 1-source data 1/Original files for western blot analysis displayed in Figure 1C/SNAP1 HeLa_SNAP 20230329_124655_Ch/SNAP1 HeLa_SNAP 20230329_124655_Ch_Chemi.tif
- Figure 1-source data 1/Original files for western blot analysis displayed in Figure 1D/Tubulin Vps26 HeLa 20231122_115356_Ch/Tubulin Vps26 HeLa 20231122_115356_Ch_Chemi-2.tif
- __MACOSX/Figure 1-source data 1/Original files for western blot analysis displayed in Figure 1D/Tubulin Vps26 HeLa 20231122_115356_Ch/._Tubulin Vps26 HeLa 20231122_115356_Ch_Chemi-2.tif
- Figure 1-source data 1/Original files for western blot analysis displayed in Figure 1D/Tubulin Vps26 HeLa 20231122_115356_Ch/._Tubulin Vps26 HeLa 20231122_115356_Ch_Chemi-2.tif
- Figure 1-source data 1/Original files for western blot analysis displayed in Figure 1D/Tubulin Vps26 HeLa 20231122_115356_Ch/Tubulin Vps26 HeLa 20231122_115356_Ch-Marker.tif
- Figure 1-source data 1/Original files for western blot analysis displayed in Figure 1D/Tubulin Vps26 HeLa 20231122_115356_Ch/Tubulin Vps26 HeLa 20231122_115356_Ch_Chemi+Marker.jpg
- Figure 1-source data 1/Original files for western blot analysis displayed in Figure 1D/Tubulin Vps26 HeLa 20231122_115356_Ch/Vps26 HeLa 20231122_115356_Ch_Chemi-2.tif
- __MACOSX/Figure 1-source data 1/Original files for western blot analysis displayed in Figure 1D/Tubulin Vps26 HeLa 20231122_115356_Ch/._Vps26 HeLa 20231122_115356_Ch_Chemi-2.tif
- Figure 1-source data 1/Original files for western blot analysis displayed in Figure 1D/Tubulin Vps26 HeLa 20231122_115356_Ch/._Vps26 HeLa 20231122_115356_Ch_Chemi-2.tif
- Figure 1-source data 1/Original files for western blot analysis displayed in Figure 1D/Tubulin Vps26 HeLa 20231122_115356_Ch/Tubulin Vps26 HeLa 20231122_115356_Ch_Chemi.tif
- __MACOSX/Figure 1-source data 1/Original files for western blot analysis displayed in Figure 1D/Tubulin Vps26 HeLa 20231122_115356_Ch/._Tubulin Vps26 HeLa 20231122_115356_Ch_Chemi.tif
- Figure 1-source data 1/Original files for western blot analysis displayed in Figure 1D/Tubulin Vps26 HeLa 20231122_115356_Ch/._Tubulin Vps26 HeLa 20231122_115356_Ch_Chemi.tif
- Figure 1-source data 1/Original files for western blot analysis displayed in Figure 1D/Tubulin Vps26 HeLa 20231122_115356_Ch/Tubulin Vps26 HeLa 20231122_115356_Ch-Marker.jpg
- Figure 1-source data 1/Original files for western blot analysis displayed in Figure 1D/Tubulin Vps26 HeLa 20231122_115356_Ch/Tubulin Vps26 HeLa 20231122_115356_Ch_Thumb.jpg
- Figure 1-source data 1/Original files for western blot analysis displayed in Figure 1D/SNAP HeLa 20231122_115832_Ch/SNAP HeLa 20231122_115832_Ch-Marker.jpg
- Figure 1-source data 1/Original files for western blot analysis displayed in Figure 1D/SNAP HeLa 20231122_115832_Ch/SNAP HeLa 20231122_115832_Ch-Marker.tif
- Figure 1-source data 1/Original files for western blot analysis displayed in Figure 1D/SNAP HeLa 20231122_115832_Ch/SNAP HeLa 20231122_115832_Ch_Chemi+Marker.jpg
- Figure 1-source data 1/Original files for western blot analysis displayed in Figure 1D/SNAP HeLa 20231122_115832_Ch/SNAP HeLa 20231122_115832_Ch_Chemi-2.tif
- __MACOSX/Figure 1-source data 1/Original files for western blot analysis displayed in Figure 1D/SNAP HeLa 20231122_115832_Ch/._SNAP HeLa 20231122_115832_Ch_Chemi-2.tif
- Figure 1-source data 1/Original files for western blot analysis displayed in Figure 1D/SNAP HeLa 20231122_115832_Ch/._SNAP HeLa 20231122_115832_Ch_Chemi-2.tif
- Figure 1-source data 1/Original files for western blot analysis displayed in Figure 1D/SNAP HeLa 20231122_115832_Ch/SNAP HeLa 20231122_115832_Ch_Thumb.jpg
- Figure 1-source data 1/Original files for western blot analysis displayed in Figure 1D/SNAP HeLa 20231122_115832_Ch/SNAP HeLa 20231122_115832_Ch_Chemi.tif
- __MACOSX/Figure 1-source data 1/Original files for western blot analysis displayed in Figure 1D/SNAP HeLa 20231122_115832_Ch/._SNAP HeLa 20231122_115832_Ch_Chemi.tif
- Figure 1-source data 1/Original files for western blot analysis displayed in Figure 1D/SNAP HeLa 20231122_115832_Ch/._SNAP HeLa 20231122_115832_Ch_Chemi.tif
- Figure 1-source data 1/Original files for western blot analysis displayed in Figure 1D/Vps35 HeLa 20231122_121235_Ch/Vps35 HeLa 20231122_121235_Ch_Thumb.jpg
- Figure 1-source data 1/Original files for western blot analysis displayed in Figure 1D/Vps35 HeLa 20231122_121235_Ch/Vps35 HeLa 20231122_121235_Ch_Chemi+Marker.jpg
- Figure 1-source data 1/Original files for western blot analysis displayed in Figure 1D/Vps35 HeLa 20231122_121235_Ch/Vps35 HeLa 20231122_121235_Ch-Marker.jpg
- Figure 1-source data 1/Original files for western blot analysis displayed in Figure 1D/Vps35 HeLa 20231122_121235_Ch/Vps35 HeLa 20231122_121235_Ch-Marker.tif
- Figure 1-source data 1/Original files for western blot analysis displayed in Figure 1D/Vps35 HeLa 20231122_121235_Ch/Vps35 HeLa 20231122_121235_Ch_Chemi-2.tif
- __MACOSX/Figure 1-source data 1/Original files for western blot analysis displayed in Figure 1D/Vps35 HeLa 20231122_121235_Ch/._Vps35 HeLa 20231122_121235_Ch_Chemi-2.tif
- Figure 1-source data 1/Original files for western blot analysis displayed in Figure 1D/Vps35 HeLa 20231122_121235_Ch/._Vps35 HeLa 20231122_121235_Ch_Chemi-2.tif
- Figure 1-source data 1/Original files for western blot analysis displayed in Figure 1D/Vps35 HeLa 20231122_121235_Ch/Vps35 HeLa 20231122_121235_Ch_Chemi.tif
- __MACOSX/Figure 1-source data 1/Original files for western blot analysis displayed in Figure 1D/Vps35 HeLa 20231122_121235_Ch/._Vps35 HeLa 20231122_121235_Ch_Chemi.tif
- Figure 1-source data 1/Original files for western blot analysis displayed in Figure 1D/Vps35 HeLa 20231122_121235_Ch/._Vps35 HeLa 20231122_121235_Ch_Chemi.tif
- Figure 1-source data 1/Original files for western blot analysis displayed in Figure 1E/clathrin hela_snap 20230322_114923_Ch/clathrin hela_snap 20230322_114923_Ch_Chemi.tif
- __MACOSX/Figure 1-source data 1/Original files for western blot analysis displayed in Figure 1E/clathrin hela_snap 20230322_114923_Ch/._clathrin hela_snap 20230322_114923_Ch_Chemi.tif
- Figure 1-source data 1/Original files for western blot analysis displayed in Figure 1E/clathrin hela_snap 20230322_114923_Ch/._clathrin hela_snap 20230322_114923_Ch_Chemi.tif
- Figure 1-source data 1/Original files for western blot analysis displayed in Figure 1E/clathrin hela_snap 20230322_114923_Ch/clathrin hela_snap 20230322_114923_Ch_Thumb.jpg
- __MACOSX/Figure 1-source data 1/Original files for western blot analysis displayed in Figure 1E/clathrin hela_snap 20230322_114923_Ch/._clathrin hela_snap 20230322_114923_Ch_Thumb.jpg
- Figure 1-source data 1/Original files for western blot analysis displayed in Figure 1E/clathrin hela_snap 20230322_114923_Ch/._clathrin hela_snap 20230322_114923_Ch_Thumb.jpg
- Figure 1-source data 1/Original files for western blot analysis displayed in Figure 1E/clathrin hela_snap 20230322_114923_Ch/clathrin hela_snap 20230322_114923_Ch_Chemi+Marker.jpg
- __MACOSX/Figure 1-source data 1/Original files for western blot analysis displayed in Figure 1E/clathrin hela_snap 20230322_114923_Ch/._clathrin hela_snap 20230322_114923_Ch_Chemi+Marker.jpg
- Figure 1-source data 1/Original files for western blot analysis displayed in Figure 1E/clathrin hela_snap 20230322_114923_Ch/._clathrin hela_snap 20230322_114923_Ch_Chemi+Marker.jpg
- Figure 1-source data 1/Original files for western blot analysis displayed in Figure 1E/clathrin hela_snap 20230322_114923_Ch/clathrin hela_snap 20230322_114923_Ch-Marker.tif
- __MACOSX/Figure 1-source data 1/Original files for western blot analysis displayed in Figure 1E/clathrin hela_snap 20230322_114923_Ch/._clathrin hela_snap 20230322_114923_Ch-Marker.tif
- Figure 1-source data 1/Original files for western blot analysis displayed in Figure 1E/clathrin hela_snap 20230322_114923_Ch/._clathrin hela_snap 20230322_114923_Ch-Marker.tif
- Figure 1-source data 1/Original files for western blot analysis displayed in Figure 1E/clathrin hela_snap 20230322_114923_Ch/clathrin hela_snap 20230322_114923_Ch-Marker.jpg
- __MACOSX/Figure 1-source data 1/Original files for western blot analysis displayed in Figure 1E/clathrin hela_snap 20230322_114923_Ch/._clathrin hela_snap 20230322_114923_Ch-Marker.jpg
- Figure 1-source data 1/Original files for western blot analysis displayed in Figure 1E/clathrin hela_snap 20230322_114923_Ch/._clathrin hela_snap 20230322_114923_Ch-Marker.jpg
- Figure 1-source data 1/Original files for western blot analysis displayed in Figure 1E/SNAP3 hela_snap 20230322_142556_Ch/.DS_Store
- Figure 1-source data 1/Original files for western blot analysis displayed in Figure 1E/SNAP3 hela_snap 20230322_142556_Ch/SNAP3 hela_snap 20230322_142556_Ch_Chemi.tif
- __MACOSX/Figure 1-source data 1/Original files for western blot analysis displayed in Figure 1E/SNAP3 hela_snap 20230322_142556_Ch/._SNAP3 hela_snap 20230322_142556_Ch_Chemi.tif
- Figure 1-source data 1/Original files for western blot analysis displayed in Figure 1E/SNAP3 hela_snap 20230322_142556_Ch/._SNAP3 hela_snap 20230322_142556_Ch_Chemi.tif
- Figure 1-source data 1/Original files for western blot analysis displayed in Figure 1E/SNAP3 hela_snap 20230322_142556_Ch/SNAP3 hela_snap 20230322_142556_Ch_Chemi+Marker.jpg
- __MACOSX/Figure 1-source data 1/Original files for western blot analysis displayed in Figure 1E/SNAP3 hela_snap 20230322_142556_Ch/._SNAP3 hela_snap 20230322_142556_Ch_Chemi+Marker.jpg
- Figure 1-source data 1/Original files for western blot analysis displayed in Figure 1E/SNAP3 hela_snap 20230322_142556_Ch/._SNAP3 hela_snap 20230322_142556_Ch_Chemi+Marker.jpg
- Figure 1-source data 1/Original files for western blot analysis displayed in Figure 1E/SNAP3 hela_snap 20230322_142556_Ch/SNAP3 hela_snap 20230322_142556_Ch_Chemi.png
- __MACOSX/Figure 1-source data 1/Original files for western blot analysis displayed in Figure 1E/SNAP3 hela_snap 20230322_142556_Ch/._SNAP3 hela_snap 20230322_142556_Ch_Chemi.png
- Figure 1-source data 1/Original files for western blot analysis displayed in Figure 1E/SNAP3 hela_snap 20230322_142556_Ch/._SNAP3 hela_snap 20230322_142556_Ch_Chemi.png
- Figure 1-source data 1/Original files for western blot analysis displayed in Figure 1E/SNAP3 hela_snap 20230322_142556_Ch/SNAP3 hela_snap 20230322_142556_Ch_Thumb.jpg
- __MACOSX/Figure 1-source data 1/Original files for western blot analysis displayed in Figure 1E/SNAP3 hela_snap 20230322_142556_Ch/._SNAP3 hela_snap 20230322_142556_Ch_Thumb.jpg
- Figure 1-source data 1/Original files for western blot analysis displayed in Figure 1E/SNAP3 hela_snap 20230322_142556_Ch/._SNAP3 hela_snap 20230322_142556_Ch_Thumb.jpg
- Figure 1-source data 1/Original files for western blot analysis displayed in Figure 1E/SNAP3 hela_snap 20230322_142556_Ch/SNAP3 hela_snap 20230322_142556_Ch-Marker.tif
- __MACOSX/Figure 1-source data 1/Original files for western blot analysis displayed in Figure 1E/SNAP3 hela_snap 20230322_142556_Ch/._SNAP3 hela_snap 20230322_142556_Ch-Marker.tif
- Figure 1-source data 1/Original files for western blot analysis displayed in Figure 1E/SNAP3 hela_snap 20230322_142556_Ch/._SNAP3 hela_snap 20230322_142556_Ch-Marker.tif
- Figure 1-source data 1/Original files for western blot analysis displayed in Figure 1E/SNAP3 hela_snap 20230322_142556_Ch/SNAP3 hela_snap 20230322_142556_Ch-Marker.jpg
- __MACOSX/Figure 1-source data 1/Original files for western blot analysis displayed in Figure 1E/SNAP3 hela_snap 20230322_142556_Ch/._SNAP3 hela_snap 20230322_142556_Ch-Marker.jpg
- Figure 1-source data 1/Original files for western blot analysis displayed in Figure 1E/SNAP3 hela_snap 20230322_142556_Ch/._SNAP3 hela_snap 20230322_142556_Ch-Marker.jpg
- Figure 1-source data 1/Original files for western blot analysis displayed in Figure 1E/EA3 hela_snap 20230322_115332_Ch/EA3 hela_snap 20230322_115332_Ch-Marker.tif
- __MACOSX/Figure 1-source data 1/Original files for western blot analysis displayed in Figure 1E/EA3 hela_snap 20230322_115332_Ch/._EA3 hela_snap 20230322_115332_Ch-Marker.tif
- Figure 1-source data 1/Original files for western blot analysis displayed in Figure 1E/EA3 hela_snap 20230322_115332_Ch/._EA3 hela_snap 20230322_115332_Ch-Marker.tif
- Figure 1-source data 1/Original files for western blot analysis displayed in Figure 1E/EA3 hela_snap 20230322_115332_Ch/EA3 hela_snap 20230322_115332_Ch-Marker.jpg
- __MACOSX/Figure 1-source data 1/Original files for western blot analysis displayed in Figure 1E/EA3 hela_snap 20230322_115332_Ch/._EA3 hela_snap 20230322_115332_Ch-Marker.jpg
- Figure 1-source data 1/Original files for western blot analysis displayed in Figure 1E/EA3 hela_snap 20230322_115332_Ch/._EA3 hela_snap 20230322_115332_Ch-Marker.jpg
- Figure 1-source data 1/Original files for western blot analysis displayed in Figure 1E/EA3 hela_snap 20230322_115332_Ch/EA3 hela_snap 20230322_115332_Ch_Chemi+Marker.jpg
- __MACOSX/Figure 1-source data 1/Original files for western blot analysis displayed in Figure 1E/EA3 hela_snap 20230322_115332_Ch/._EA3 hela_snap 20230322_115332_Ch_Chemi+Marker.jpg
- Figure 1-source data 1/Original files for western blot analysis displayed in Figure 1E/EA3 hela_snap 20230322_115332_Ch/._EA3 hela_snap 20230322_115332_Ch_Chemi+Marker.jpg
- Figure 1-source data 1/Original files for western blot analysis displayed in Figure 1E/EA3 hela_snap 20230322_115332_Ch/EA3 hela_snap 20230322_115332_Ch_Thumb.jpg
- __MACOSX/Figure 1-source data 1/Original files for western blot analysis displayed in Figure 1E/EA3 hela_snap 20230322_115332_Ch/._EA3 hela_snap 20230322_115332_Ch_Thumb.jpg
- Figure 1-source data 1/Original files for western blot analysis displayed in Figure 1E/EA3 hela_snap 20230322_115332_Ch/._EA3 hela_snap 20230322_115332_Ch_Thumb.jpg
- Figure 1-source data 1/Original files for western blot analysis displayed in Figure 1E/EA3 hela_snap 20230322_115332_Ch/EA3 hela_snap 20230322_115332_Ch_Chemi.tif
- __MACOSX/Figure 1-source data 1/Original files for western blot analysis displayed in Figure 1E/EA3 hela_snap 20230322_115332_Ch/._EA3 hela_snap 20230322_115332_Ch_Chemi.tif
- Figure 1-source data 1/Original files for western blot analysis displayed in Figure 1E/EA3 hela_snap 20230322_115332_Ch/._EA3 hela_snap 20230322_115332_Ch_Chemi.tif
- Figure 1-source data 1/Original files for western blot analysis displayed in Figure 1F/EA3 20231115_113608_Ch/EA3 20231115_113608_Ch_Chemi-1.tif
- __MACOSX/Figure 1-source data 1/Original files for western blot analysis displayed in Figure 1F/EA3 20231115_113608_Ch/._EA3 20231115_113608_Ch_Chemi-1.tif
- Figure 1-source data 1/Original files for western blot analysis displayed in Figure 1F/EA3 20231115_113608_Ch/._EA3 20231115_113608_Ch_Chemi-1.tif
- Figure 1-source data 1/Original files for western blot analysis displayed in Figure 1F/EA3 20231115_113608_Ch/EA3 20231115_113608_Ch_Chemi+Marker.jpg
- Figure 1-source data 1/Original files for western blot analysis displayed in Figure 1F/EA3 20231115_113608_Ch/EA3 20231115_113608_Ch_Chemi.tif
- __MACOSX/Figure 1-source data 1/Original files for western blot analysis displayed in Figure 1F/EA3 20231115_113608_Ch/._EA3 20231115_113608_Ch_Chemi.tif
- Figure 1-source data 1/Original files for western blot analysis displayed in Figure 1F/EA3 20231115_113608_Ch/._EA3 20231115_113608_Ch_Chemi.tif
- Figure 1-source data 1/Original files for western blot analysis displayed in Figure 1F/EA3 20231115_113608_Ch/EA3 20231115_113608_Ch-Marker.tif
- Figure 1-source data 1/Original files for western blot analysis displayed in Figure 1F/EA3 20231115_113608_Ch/EA3 20231115_113608_Ch-Marker.jpg
- Figure 1-source data 1/Original files for western blot analysis displayed in Figure 1F/EA3 20231115_113608_Ch/EA3 20231115_113608_Ch_Thumb.jpg
- Figure 1-source data 1/Original files for western blot analysis displayed in Figure 1F/CHC 20231115_113224_Ch/CHC 20231115_113224_Ch_Thumb.jpg
- Figure 1-source data 1/Original files for western blot analysis displayed in Figure 1F/CHC 20231115_113224_Ch/CHC 20231115_113224_Ch-Marker.jpg
- Figure 1-source data 1/Original files for western blot analysis displayed in Figure 1F/CHC 20231115_113224_Ch/CHC 20231115_113224_Ch_Chemi.tif
- __MACOSX/Figure 1-source data 1/Original files for western blot analysis displayed in Figure 1F/CHC 20231115_113224_Ch/._CHC 20231115_113224_Ch_Chemi.tif
- Figure 1-source data 1/Original files for western blot analysis displayed in Figure 1F/CHC 20231115_113224_Ch/._CHC 20231115_113224_Ch_Chemi.tif
- Figure 1-source data 1/Original files for western blot analysis displayed in Figure 1F/CHC 20231115_113224_Ch/CHC 20231115_113224_Ch-Marker.tif
- Figure 1-source data 1/Original files for western blot analysis displayed in Figure 1F/CHC 20231115_113224_Ch/CHC 20231115_113224_Ch_Chemi-1.tif
- __MACOSX/Figure 1-source data 1/Original files for western blot analysis displayed in Figure 1F/CHC 20231115_113224_Ch/._CHC 20231115_113224_Ch_Chemi-1.tif
- Figure 1-source data 1/Original files for western blot analysis displayed in Figure 1F/CHC 20231115_113224_Ch/._CHC 20231115_113224_Ch_Chemi-1.tif
- Figure 1-source data 1/Original files for western blot analysis displayed in Figure 1F/CHC 20231115_113224_Ch/CHC 20231115_113224_Ch_Chemi+Marker.jpg
- Figure 1-source data 1/Original files for western blot analysis displayed in Figure 1F/SNAP 20231115_114228_Ch/SNAP 20231115_114228_Ch_Chemi-1.tif
- __MACOSX/Figure 1-source data 1/Original files for western blot analysis displayed in Figure 1F/SNAP 20231115_114228_Ch/._SNAP 20231115_114228_Ch_Chemi-1.tif
- Figure 1-source data 1/Original files for western blot analysis displayed in Figure 1F/SNAP 20231115_114228_Ch/._SNAP 20231115_114228_Ch_Chemi-1.tif
- Figure 1-source data 1/Original files for western blot analysis displayed in Figure 1F/SNAP 20231115_114228_Ch/SNAP 20231115_114228_Ch-Marker.jpg
- Figure 1-source data 1/Original files for western blot analysis displayed in Figure 1F/SNAP 20231115_114228_Ch/SNAP 20231115_114228_Ch-Marker.tif
- Figure 1-source data 1/Original files for western blot analysis displayed in Figure 1F/SNAP 20231115_114228_Ch/SNAP 20231115_114228_Ch_Thumb.jpg
- Figure 1-source data 1/Original files for western blot analysis displayed in Figure 1F/SNAP 20231115_114228_Ch/SNAP 20231115_114228_Ch_Chemi.tif
- __MACOSX/Figure 1-source data 1/Original files for western blot analysis displayed in Figure 1F/SNAP 20231115_114228_Ch/._SNAP 20231115_114228_Ch_Chemi.tif
- Figure 1-source data 1/Original files for western blot analysis displayed in Figure 1F/SNAP 20231115_114228_Ch/._SNAP 20231115_114228_Ch_Chemi.tif
- Figure 1-source data 1/Original files for western blot analysis displayed in Figure 1F/SNAP 20231115_114228_Ch/SNAP 20231115_114228_Ch_Chemi+Marker.jpg
