# Supplementary material for: Clathrin-independent endocytosis and retrograde transport in cancer cells tune immune synapse organization and CD8 T cell response
Source: eLife. 2026 Apr 22;14:RP105821. doi: 10.7554/eLife.105821 (PMC13102394; doi:10.7554/eLife.105821)
Supplement: Figure 1—figure supplement 1—source data 1. [file elife-105821-fig1-figsupp1-data1.zip]

Archive with 119 entries (106 files):
- Figure 1-figure supplement 1-source data 1/
- Figure 1-figure supplement 1-source data 1/Original files for western blot analysis displayed in Figure 1-figure supplement 1D/
- __MACOSX/Figure 1-figure supplement 1-source data 1/._Original files for western blot analysis displayed in Figure 1-figure supplement 1D
- Figure 1-figure supplement 1-source data 1/._Original files for western blot analysis displayed in Figure 1-figure supplement 1D
- Figure 1-figure supplement 1-source data 1/Original files for western blot analysis displayed in Figure 1-figure supplement 1F/
- Figure 1-figure supplement 1-source data 1/Original files for western blot analysis displayed in Figure 1-figure supplement 1I/
- __MACOSX/Figure 1-figure supplement 1-source data 1/._Original files for western blot analysis displayed in Figure 1-figure supplement 1I
- Figure 1-figure supplement 1-source data 1/._Original files for western blot analysis displayed in Figure 1-figure supplement 1I
- Figure 1-figure supplement 1-source data 1/Original files for western blot analysis displayed in Figure 1-figure supplement 1D/.DS_Store
- Figure 1-figure supplement 1-source data 1/Original files for western blot analysis displayed in Figure 1-figure supplement 1D/Tubulin Vps26 Dauv 20231122_114931_Ch/
- Figure 1-figure supplement 1-source data 1/Original files for western blot analysis displayed in Figure 1-figure supplement 1D/Vps35 Dauv 20231122_121824_Ch/
- Figure 1-figure supplement 1-source data 1/Original files for western blot analysis displayed in Figure 1-figure supplement 1D/._SNAP Dauv 20231122_120625-06_Ch
- Figure 1-figure supplement 1-source data 1/Original files for western blot analysis displayed in Figure 1-figure supplement 1D/SNAP Dauv 20231122_120625-06_Ch/
- __MACOSX/Figure 1-figure supplement 1-source data 1/Original files for western blot analysis displayed in Figure 1-figure supplement 1D/._SNAP Dauv 20231122_120625-06_Ch
- Figure 1-figure supplement 1-source data 1/Original files for western blot analysis displayed in Figure 1-figure supplement 1F/Rab6 SNAPexp_chemi  20230510_121618_Ch/
- __MACOSX/Figure 1-figure supplement 1-source data 1/Original files for western blot analysis displayed in Figure 1-figure supplement 1F/._Rab6 SNAPexp_chemi  20230510_121618_Ch
- Figure 1-figure supplement 1-source data 1/Original files for western blot analysis displayed in Figure 1-figure supplement 1F/._Rab6 SNAPexp_chemi  20230510_121618_Ch
- Figure 1-figure supplement 1-source data 1/Original files for western blot analysis displayed in Figure 1-figure supplement 1F/Clathrin SNAPexp_chemi  20230510_121318_Ch/
- __MACOSX/Figure 1-figure supplement 1-source data 1/Original files for western blot analysis displayed in Figure 1-figure supplement 1F/._Clathrin SNAPexp_chemi  20230510_121318_Ch
- Figure 1-figure supplement 1-source data 1/Original files for western blot analysis displayed in Figure 1-figure supplement 1F/._Clathrin SNAPexp_chemi  20230510_121318_Ch
- Figure 1-figure supplement 1-source data 1/Original files for western blot analysis displayed in Figure 1-figure supplement 1F/SNAP2 timeser SNAPexp_chemi  20230510_123238-05_Ch/
- __MACOSX/Figure 1-figure supplement 1-source data 1/Original files for western blot analysis displayed in Figure 1-figure supplement 1F/._SNAP2 timeser SNAPexp_chemi  20230510_123238-05_Ch
- Figure 1-figure supplement 1-source data 1/Original files for western blot analysis displayed in Figure 1-figure supplement 1F/._SNAP2 timeser SNAPexp_chemi  20230510_123238-05_Ch
- Figure 1-figure supplement 1-source data 1/Original files for western blot analysis displayed in Figure 1-figure supplement 1I/.DS_Store
- Figure 1-figure supplement 1-source data 1/Original files for western blot analysis displayed in Figure 1-figure supplement 1I/Tubulin 20230721_121244_Ch/
- Figure 1-figure supplement 1-source data 1/Original files for western blot analysis displayed in Figure 1-figure supplement 1I/EA3 20230721_121536_Ch/
- __MACOSX/Figure 1-figure supplement 1-source data 1/Original files for western blot analysis displayed in Figure 1-figure supplement 1I/._EA3 20230721_121536_Ch
- Figure 1-figure supplement 1-source data 1/Original files for western blot analysis displayed in Figure 1-figure supplement 1I/._EA3 20230721_121536_Ch
- Figure 1-figure supplement 1-source data 1/Original files for western blot analysis displayed in Figure 1-figure supplement 1I/snap/
- __MACOSX/Figure 1-figure supplement 1-source data 1/Original files for western blot analysis displayed in Figure 1-figure supplement 1I/._snap
- Figure 1-figure supplement 1-source data 1/Original files for western blot analysis displayed in Figure 1-figure supplement 1I/._snap
- Figure 1-figure supplement 1-source data 1/Original files for western blot analysis displayed in Figure 1-figure supplement 1D/Tubulin Vps26 Dauv 20231122_114931_Ch/Vps26 Dauv 20231122_114931_Ch_Chemi-1.tif
- __MACOSX/Figure 1-figure supplement 1-source data 1/Original files for western blot analysis displayed in Figure 1-figure supplement 1D/Tubulin Vps26 Dauv 20231122_114931_Ch/._Vps26 Dauv 20231122_114931_Ch_Chemi-1.tif
- Figure 1-figure supplement 1-source data 1/Original files for western blot analysis displayed in Figure 1-figure supplement 1D/Tubulin Vps26 Dauv 20231122_114931_Ch/._Vps26 Dauv 20231122_114931_Ch_Chemi-1.tif
- Figure 1-figure supplement 1-source data 1/Original files for western blot analysis displayed in Figure 1-figure supplement 1D/Tubulin Vps26 Dauv 20231122_114931_Ch/Tubulin Vps26 Dauv 20231122_114931_Ch_Chemi-1.tif
- __MACOSX/Figure 1-figure supplement 1-source data 1/Original files for western blot analysis displayed in Figure 1-figure supplement 1D/Tubulin Vps26 Dauv 20231122_114931_Ch/._Tubulin Vps26 Dauv 20231122_114931_Ch_Chemi-1.tif
- Figure 1-figure supplement 1-source data 1/Original files for western blot analysis displayed in Figure 1-figure supplement 1D/Tubulin Vps26 Dauv 20231122_114931_Ch/._Tubulin Vps26 Dauv 20231122_114931_Ch_Chemi-1.tif
- Figure 1-figure supplement 1-source data 1/Original files for western blot analysis displayed in Figure 1-figure supplement 1D/Tubulin Vps26 Dauv 20231122_114931_Ch/Tubulin Vps26 Dauv 20231122_114931_Ch_Chemi+Marker.jpg
- Figure 1-figure supplement 1-source data 1/Original files for western blot analysis displayed in Figure 1-figure supplement 1D/Tubulin Vps26 Dauv 20231122_114931_Ch/Tubulin Vps26 Dauv 20231122_114931_Ch-Marker.jpg
- Figure 1-figure supplement 1-source data 1/Original files for western blot analysis displayed in Figure 1-figure supplement 1D/Tubulin Vps26 Dauv 20231122_114931_Ch/Tubulin Vps26 Dauv 20231122_114931_Ch_Thumb.jpg
- Figure 1-figure supplement 1-source data 1/Original files for western blot analysis displayed in Figure 1-figure supplement 1D/Tubulin Vps26 Dauv 20231122_114931_Ch/Tubulin Vps26 Dauv 20231122_114931_Ch-Marker.tif
- Figure 1-figure supplement 1-source data 1/Original files for western blot analysis displayed in Figure 1-figure supplement 1D/Tubulin Vps26 Dauv 20231122_114931_Ch/Tubulin Vps26 Dauv 20231122_114931_Ch_Chemi.tif
- __MACOSX/Figure 1-figure supplement 1-source data 1/Original files for western blot analysis displayed in Figure 1-figure supplement 1D/Tubulin Vps26 Dauv 20231122_114931_Ch/._Tubulin Vps26 Dauv 20231122_114931_Ch_Chemi.tif
- Figure 1-figure supplement 1-source data 1/Original files for western blot analysis displayed in Figure 1-figure supplement 1D/Tubulin Vps26 Dauv 20231122_114931_Ch/._Tubulin Vps26 Dauv 20231122_114931_Ch_Chemi.tif
- Figure 1-figure supplement 1-source data 1/Original files for western blot analysis displayed in Figure 1-figure supplement 1D/Vps35 Dauv 20231122_121824_Ch/Vps35 Dauv 20231122_121824_Ch-Marker.tif
- Figure 1-figure supplement 1-source data 1/Original files for western blot analysis displayed in Figure 1-figure supplement 1D/Vps35 Dauv 20231122_121824_Ch/Vps35 Dauv 20231122_121824_Ch-Marker.jpg
- Figure 1-figure supplement 1-source data 1/Original files for western blot analysis displayed in Figure 1-figure supplement 1D/Vps35 Dauv 20231122_121824_Ch/Vps35 Dauv 20231122_121824_Ch_Chemi-2.tif
- __MACOSX/Figure 1-figure supplement 1-source data 1/Original files for western blot analysis displayed in Figure 1-figure supplement 1D/Vps35 Dauv 20231122_121824_Ch/._Vps35 Dauv 20231122_121824_Ch_Chemi-2.tif
- Figure 1-figure supplement 1-source data 1/Original files for western blot analysis displayed in Figure 1-figure supplement 1D/Vps35 Dauv 20231122_121824_Ch/._Vps35 Dauv 20231122_121824_Ch_Chemi-2.tif
- Figure 1-figure supplement 1-source data 1/Original files for western blot analysis displayed in Figure 1-figure supplement 1D/Vps35 Dauv 20231122_121824_Ch/Vps35 Dauv 20231122_121824_Ch_Chemi+Marker.jpg
- Figure 1-figure supplement 1-source data 1/Original files for western blot analysis displayed in Figure 1-figure supplement 1D/Vps35 Dauv 20231122_121824_Ch/Vps35 Dauv 20231122_121824_Ch_Thumb.jpg
- Figure 1-figure supplement 1-source data 1/Original files for western blot analysis displayed in Figure 1-figure supplement 1D/Vps35 Dauv 20231122_121824_Ch/Vps35 Dauv 20231122_121824_Ch_Chemi.tif
- __MACOSX/Figure 1-figure supplement 1-source data 1/Original files for western blot analysis displayed in Figure 1-figure supplement 1D/Vps35 Dauv 20231122_121824_Ch/._Vps35 Dauv 20231122_121824_Ch_Chemi.tif
- Figure 1-figure supplement 1-source data 1/Original files for western blot analysis displayed in Figure 1-figure supplement 1D/Vps35 Dauv 20231122_121824_Ch/._Vps35 Dauv 20231122_121824_Ch_Chemi.tif
- Figure 1-figure supplement 1-source data 1/Original files for western blot analysis displayed in Figure 1-figure supplement 1D/SNAP Dauv 20231122_120625-06_Ch/SNAP Dauv 20231122_120625-06_Ch_Thumb.jpg
- Figure 1-figure supplement 1-source data 1/Original files for western blot analysis displayed in Figure 1-figure supplement 1D/SNAP Dauv 20231122_120625-06_Ch/._SNAP Dauv 20231122_120625-06_Ch_Chemi-2.tif
- Figure 1-figure supplement 1-source data 1/Original files for western blot analysis displayed in Figure 1-figure supplement 1D/SNAP Dauv 20231122_120625-06_Ch/SNAP Dauv 20231122_120625-06_Ch_Chemi.tif
- __MACOSX/Figure 1-figure supplement 1-source data 1/Original files for western blot analysis displayed in Figure 1-figure supplement 1D/SNAP Dauv 20231122_120625-06_Ch/._SNAP Dauv 20231122_120625-06_Ch_Chemi.tif
- Figure 1-figure supplement 1-source data 1/Original files for western blot analysis displayed in Figure 1-figure supplement 1D/SNAP Dauv 20231122_120625-06_Ch/SNAP Dauv 20231122_120625-06_Ch-Marker.jpg
- Figure 1-figure supplement 1-source data 1/Original files for western blot analysis displayed in Figure 1-figure supplement 1D/SNAP Dauv 20231122_120625-06_Ch/SNAP Dauv 20231122_120625-06_Ch_Chemi-2.tif
- __MACOSX/Figure 1-figure supplement 1-source data 1/Original files for western blot analysis displayed in Figure 1-figure supplement 1D/SNAP Dauv 20231122_120625-06_Ch/._SNAP Dauv 20231122_120625-06_Ch_Chemi-2.tif
- Figure 1-figure supplement 1-source data 1/Original files for western blot analysis displayed in Figure 1-figure supplement 1D/SNAP Dauv 20231122_120625-06_Ch/._SNAP Dauv 20231122_120625-06_Ch_Chemi.tif
- Figure 1-figure supplement 1-source data 1/Original files for western blot analysis displayed in Figure 1-figure supplement 1D/SNAP Dauv 20231122_120625-06_Ch/SNAP Dauv 20231122_120625-06_Ch-Marker.tif
- Figure 1-figure supplement 1-source data 1/Original files for western blot analysis displayed in Figure 1-figure supplement 1D/SNAP Dauv 20231122_120625-06_Ch/SNAP Dauv 20231122_120625-06_Ch_Chemi+Marker.jpg
- Figure 1-figure supplement 1-source data 1/Original files for western blot analysis displayed in Figure 1-figure supplement 1F/Rab6 SNAPexp_chemi  20230510_121618_Ch/._Rab6 SNAPexp_chemi  20230510_121618_Ch_Chemi-1.tif
- Figure 1-figure supplement 1-source data 1/Original files for western blot analysis displayed in Figure 1-figure supplement 1F/Rab6 SNAPexp_chemi  20230510_121618_Ch/Rab6 SNAPexp_chemi  20230510_121618_Ch_Chemi.tif
- __MACOSX/Figure 1-figure supplement 1-source data 1/Original files for western blot analysis displayed in Figure 1-figure supplement 1F/Rab6 SNAPexp_chemi  20230510_121618_Ch/._Rab6 SNAPexp_chemi  20230510_121618_Ch_Chemi.tif
- Figure 1-figure supplement 1-source data 1/Original files for western blot analysis displayed in Figure 1-figure supplement 1F/Rab6 SNAPexp_chemi  20230510_121618_Ch/Rab6 SNAPexp_chemi  20230510_121618_Ch_Chemi-1.tif
- __MACOSX/Figure 1-figure supplement 1-source data 1/Original files for western blot analysis displayed in Figure 1-figure supplement 1F/Rab6 SNAPexp_chemi  20230510_121618_Ch/._Rab6 SNAPexp_chemi  20230510_121618_Ch_Chemi-1.tif
- Figure 1-figure supplement 1-source data 1/Original files for western blot analysis displayed in Figure 1-figure supplement 1F/Rab6 SNAPexp_chemi  20230510_121618_Ch/._Rab6 SNAPexp_chemi  20230510_121618_Ch_Chemi.tif
- Figure 1-figure supplement 1-source data 1/Original files for western blot analysis displayed in Figure 1-figure supplement 1F/Rab6 SNAPexp_chemi  20230510_121618_Ch/Rab6 SNAPexp_chemi  20230510_121618_Ch-Marker.tif
- Figure 1-figure supplement 1-source data 1/Original files for western blot analysis displayed in Figure 1-figure supplement 1F/Rab6 SNAPexp_chemi  20230510_121618_Ch/Rab6 SNAPexp_chemi  20230510_121618_Ch_Thumb.jpg
- Figure 1-figure supplement 1-source data 1/Original files for western blot analysis displayed in Figure 1-figure supplement 1F/Rab6 SNAPexp_chemi  20230510_121618_Ch/Rab6 SNAPexp_chemi  20230510_121618_Ch-Marker.jpg
- Figure 1-figure supplement 1-source data 1/Original files for western blot analysis displayed in Figure 1-figure supplement 1F/Rab6 SNAPexp_chemi  20230510_121618_Ch/Rab6 SNAPexp_chemi  20230510_121618_Ch_Chemi+Marker.jpg
- Figure 1-figure supplement 1-source data 1/Original files for western blot analysis displayed in Figure 1-figure supplement 1F/Clathrin SNAPexp_chemi  20230510_121318_Ch/Clathrin SNAPexp_chemi  20230510_121318_Ch_Thumb.jpg
- Figure 1-figure supplement 1-source data 1/Original files for western blot analysis displayed in Figure 1-figure supplement 1F/Clathrin SNAPexp_chemi  20230510_121318_Ch/Clathrin SNAPexp_chemi  20230510_121318_Ch_Chemi.tif
- __MACOSX/Figure 1-figure supplement 1-source data 1/Original files for western blot analysis displayed in Figure 1-figure supplement 1F/Clathrin SNAPexp_chemi  20230510_121318_Ch/._Clathrin SNAPexp_chemi  20230510_121318_Ch_Chemi.tif
- Figure 1-figure supplement 1-source data 1/Original files for western blot analysis displayed in Figure 1-figure supplement 1F/Clathrin SNAPexp_chemi  20230510_121318_Ch/._Clathrin SNAPexp_chemi  20230510_121318_Ch_Chemi.tif
- Figure 1-figure supplement 1-source data 1/Original files for western blot analysis displayed in Figure 1-figure supplement 1F/Clathrin SNAPexp_chemi  20230510_121318_Ch/Clathrin SNAPexp_chemi  20230510_121318_Ch_Chemi-1.tif
- __MACOSX/Figure 1-figure supplement 1-source data 1/Original files for western blot analysis displayed in Figure 1-figure supplement 1F/Clathrin SNAPexp_chemi  20230510_121318_Ch/._Clathrin SNAPexp_chemi  20230510_121318_Ch_Chemi-1.tif
- Figure 1-figure supplement 1-source data 1/Original files for western blot analysis displayed in Figure 1-figure supplement 1F/Clathrin SNAPexp_chemi  20230510_121318_Ch/._Clathrin SNAPexp_chemi  20230510_121318_Ch_Chemi-1.tif
- Figure 1-figure supplement 1-source data 1/Original files for western blot analysis displayed in Figure 1-figure supplement 1F/Clathrin SNAPexp_chemi  20230510_121318_Ch/Clathrin SNAPexp_chemi  20230510_121318_Ch-Marker.tif
- Figure 1-figure supplement 1-source data 1/Original files for western blot analysis displayed in Figure 1-figure supplement 1F/Clathrin SNAPexp_chemi  20230510_121318_Ch/Clathrin SNAPexp_chemi  20230510_121318_Ch_Chemi+Marker.jpg
- Figure 1-figure supplement 1-source data 1/Original files for western blot analysis displayed in Figure 1-figure supplement 1F/Clathrin SNAPexp_chemi  20230510_121318_Ch/Clathrin SNAPexp_chemi  20230510_121318_Ch-Marker.jpg
- Figure 1-figure supplement 1-source data 1/Original files for western blot analysis displayed in Figure 1-figure supplement 1F/SNAP2 timeser SNAPexp_chemi  20230510_123238-05_Ch/SNAP2 timeser SNAPexp_chemi  20230510_123238-05_Ch-Marker.jpg
- Figure 1-figure supplement 1-source data 1/Original files for western blot analysis displayed in Figure 1-figure supplement 1F/SNAP2 timeser SNAPexp_chemi  20230510_123238-05_Ch/SNAP2 timeser SNAPexp_chemi  20230510_123238-05_Ch-Marker.tif
- Figure 1-figure supplement 1-source data 1/Original files for western blot analysis displayed in Figure 1-figure supplement 1F/SNAP2 timeser SNAPexp_chemi  20230510_123238-05_Ch/SNAP2 timeser SNAPexp_chemi  20230510_123238-05_Ch_Chemi+Marker.jpg
- Figure 1-figure supplement 1-source data 1/Original files for western blot analysis displayed in Figure 1-figure supplement 1F/SNAP2 timeser SNAPexp_chemi  20230510_123238-05_Ch/SNAP2 timeser SNAPexp_chemi  20230510_123238-05_Ch_Chemi.tif
- __MACOSX/Figure 1-figure supplement 1-source data 1/Original files for western blot analysis displayed in Figure 1-figure supplement 1F/SNAP2 timeser SNAPexp_chemi  20230510_123238-05_Ch/._SNAP2 timeser SNAPexp_chemi  20230510_123238-05_Ch_Chemi.tif
- Figure 1-figure supplement 1-source data 1/Original files for western blot analysis displayed in Figure 1-figure supplement 1F/SNAP2 timeser SNAPexp_chemi  20230510_123238-05_Ch/._SNAP2 timeser SNAPexp_chemi  20230510_123238-05_Ch_Chemi.tif
- Figure 1-figure supplement 1-source data 1/Original files for western blot analysis displayed in Figure 1-figure supplement 1F/SNAP2 timeser SNAPexp_chemi  20230510_123238-05_Ch/SNAP2 timeser SNAPexp_chemi  20230510_123238-05_Ch_Chemi-1.tif
- __MACOSX/Figure 1-figure supplement 1-source data 1/Original files for western blot analysis displayed in Figure 1-figure supplement 1F/SNAP2 timeser SNAPexp_chemi  20230510_123238-05_Ch/._SNAP2 timeser SNAPexp_chemi  20230510_123238-05_Ch_Chemi-1.tif
- Figure 1-figure supplement 1-source data 1/Original files for western blot analysis displayed in Figure 1-figure supplement 1F/SNAP2 timeser SNAPexp_chemi  20230510_123238-05_Ch/._SNAP2 timeser SNAPexp_chemi  20230510_123238-05_Ch_Chemi-1.tif
- Figure 1-figure supplement 1-source data 1/Original files for western blot analysis displayed in Figure 1-figure supplement 1F/SNAP2 timeser SNAPexp_chemi  20230510_123238-05_Ch/SNAP2 timeser SNAPexp_chemi  20230510_123238-05_Ch_Thumb.jpg
- Figure 1-figure supplement 1-source data 1/Original files for western blot analysis displayed in Figure 1-figure supplement 1I/Tubulin 20230721_121244_Ch/Tubulin 20230721_121244_Ch_Chemi.tif
- __MACOSX/Figure 1-figure supplement 1-source data 1/Original files for western blot analysis displayed in Figure 1-figure supplement 1I/Tubulin 20230721_121244_Ch/._Tubulin 20230721_121244_Ch_Chemi.tif
- Figure 1-figure supplement 1-source data 1/Original files for western blot analysis displayed in Figure 1-figure supplement 1I/Tubulin 20230721_121244_Ch/._Tubulin 20230721_121244_Ch_Chemi.tif
- Figure 1-figure supplement 1-source data 1/Original files for western blot analysis displayed in Figure 1-figure supplement 1I/Tubulin 20230721_121244_Ch/Tubulin 20230721_121244_Ch_Thumb.jpg
- Figure 1-figure supplement 1-source data 1/Original files for western blot analysis displayed in Figure 1-figure supplement 1I/Tubulin 20230721_121244_Ch/Tubulin 20230721_121244_Ch-Marker.jpg
- Figure 1-figure supplement 1-source data 1/Original files for western blot analysis displayed in Figure 1-figure supplement 1I/Tubulin 20230721_121244_Ch/Tubulin 20230721_121244_Ch-Marker.tif
- Figure 1-figure supplement 1-source data 1/Original files for western blot analysis displayed in Figure 1-figure supplement 1I/Tubulin 20230721_121244_Ch/Tubulin 20230721_121244_Ch_Chemi+Marker.jpg
- Figure 1-figure supplement 1-source data 1/Original files for western blot analysis displayed in Figure 1-figure supplement 1I/EA3 20230721_121536_Ch/EA3 20230721_121536_Ch_Chemi+Marker.jpg
- Figure 1-figure supplement 1-source data 1/Original files for western blot analysis displayed in Figure 1-figure supplement 1I/EA3 20230721_121536_Ch/EA3 20230721_121536_Ch_Chemi.tif
- __MACOSX/Figure 1-figure supplement 1-source data 1/Original files for western blot analysis displayed in Figure 1-figure supplement 1I/EA3 20230721_121536_Ch/._EA3 20230721_121536_Ch_Chemi.tif
- Figure 1-figure supplement 1-source data 1/Original files for western blot analysis displayed in Figure 1-figure supplement 1I/EA3 20230721_121536_Ch/._EA3 20230721_121536_Ch_Chemi.tif
- Figure 1-figure supplement 1-source data 1/Original files for western blot analysis displayed in Figure 1-figure supplement 1I/EA3 20230721_121536_Ch/EA3 20230721_121536_Ch-Marker.jpg
- Figure 1-figure supplement 1-source data 1/Original files for western blot analysis displayed in Figure 1-figure supplement 1I/EA3 20230721_121536_Ch/EA3 20230721_121536_Ch_Thumb.jpg
- Figure 1-figure supplement 1-source data 1/Original files for western blot analysis displayed in Figure 1-figure supplement 1I/EA3 20230721_121536_Ch/EA3 20230721_121536_Ch-Marker.tif
- Figure 1-figure supplement 1-source data 1/Original files for western blot analysis displayed in Figure 1-figure supplement 1I/snap/SNAP crop RGB.tif
- Figure 1-figure supplement 1-source data 1/Original files for western blot analysis displayed in Figure 1-figure supplement 1I/snap/SNAP 20230721_121822_Ch_Chemi.tif
- __MACOSX/Figure 1-figure supplement 1-source data 1/Original files for western blot analysis displayed in Figure 1-figure supplement 1I/snap/._SNAP 20230721_121822_Ch_Chemi.tif
- Figure 1-figure supplement 1-source data 1/Original files for western blot analysis displayed in Figure 1-figure supplement 1I/snap/SNAP RGB.tif
- __MACOSX/Figure 1-figure supplement 1-source data 1/Original files for western blot analysis displayed in Figure 1-figure supplement 1I/snap/._SNAP RGB.tif
- Figure 1-figure supplement 1-source data 1/Original files for western blot analysis displayed in Figure 1-figure supplement 1I/snap/._SNAP RGB.tif
- Figure 1-figure supplement 1-source data 1/Original files for western blot analysis displayed in Figure 1-figure supplement 1I/snap/SNAP 20230721_121822_Ch-Marker.jpg
- Figure 1-figure supplement 1-source data 1/Original files for western blot analysis displayed in Figure 1-figure supplement 1I/snap/._SNAP 20230721_121822_Ch_Chemi.tif
- Figure 1-figure supplement 1-source data 1/Original files for western blot analysis displayed in Figure 1-figure supplement 1I/snap/SNAP 20230721_121822_Ch-Marker.tif
- Figure 1-figure supplement 1-source data 1/Original files for western blot analysis displayed in Figure 1-figure supplement 1I/snap/SNAP 20230721_121822_Ch_Thumb.jpg
- Figure 1-figure supplement 1-source data 1/Original files for western blot analysis displayed in Figure 1-figure supplement 1I/snap/SNAP 20230721_121822_Ch_Chemi+Marker.jpg
