# Supplementary material for: Clathrin-independent endocytosis and retrograde transport in cancer cells tune immune synapse organization and CD8 T cell response
Source: eLife. 2026 Apr 22;14:RP105821. doi: 10.7554/eLife.105821 (PMC13102394; doi:10.7554/eLife.105821)
Supplement: Figure 1—figure supplement 1—source data 2. [file elife-105821-fig1-figsupp1-data2.zip]

Archive with 6 entries (5 files):
- Figure 1-figure supplement 1-source data 2/
- Figure 1-figure supplement 1-source data 2/PDF file containing original western blots for Figure 1-figure supplement 1D.pdf
- Figure 1-figure supplement 1-source data 2/PDF file containing original western blots for Figure 1-figure supplement 1F.pdf
- __MACOSX/Figure 1-figure supplement 1-source data 2/._PDF file containing original western blots for Figure 1-figure supplement 1F.pdf
- Figure 1-figure supplement 1-source data 2/PDF file containing original western blots for Figure 1-figure supplement 1I.pdf
- Figure 1-figure supplement 1-source data 2/._PDF file containing original western blots for Figure 1-figure supplement 1F.pdf
