# Supplementary material for: Clathrin-independent endocytosis and retrograde transport in cancer cells tune immune synapse organization and CD8 T cell response
Source: eLife. 2026 Apr 22;14:RP105821. doi: 10.7554/eLife.105821 (PMC13102394; doi:10.7554/eLife.105821)
Supplement: Figure 2—figure supplement 2—source data 1. [file elife-105821-fig2-figsupp2-data1.zip]

Archive with 36 entries (32 files):
- Figure 2-figure supplement 2-source data 1/
- Figure 2-figure supplement 2-source data 1/Original files for western blot analysis displayed in Figure 2-figure supplement 2C/
- __MACOSX/Figure 2-figure supplement 2-source data 1/._Original files for western blot analysis displayed in Figure 2-figure supplement 2C
- Figure 2-figure supplement 2-source data 1/._Original files for western blot analysis displayed in Figure 2-figure supplement 2C
- Figure 2-figure supplement 2-source data 1/Original files for western blot analysis displayed in Figure 2-figure supplement 2C/.DS_Store
- __MACOSX/Figure 2-figure supplement 2-source data 1/Original files for western blot analysis displayed in Figure 2-figure supplement 2C/._.DS_Store
- Figure 2-figure supplement 2-source data 1/Original files for western blot analysis displayed in Figure 2-figure supplement 2C/._.DS_Store
- Figure 2-figure supplement 2-source data 1/Original files for western blot analysis displayed in Figure 2-figure supplement 2C/endoA3 1 2022.06.14_15.08.59_Ch/
- __MACOSX/Figure 2-figure supplement 2-source data 1/Original files for western blot analysis displayed in Figure 2-figure supplement 2C/._endoA3 1 2022.06.14_15.08.59_Ch
- Figure 2-figure supplement 2-source data 1/Original files for western blot analysis displayed in Figure 2-figure supplement 2C/._endoA3 1 2022.06.14_15.08.59_Ch
- Figure 2-figure supplement 2-source data 1/Original files for western blot analysis displayed in Figure 2-figure supplement 2C/tubulin 1 2022.06.14_15.04.44_Ch/
- __MACOSX/Figure 2-figure supplement 2-source data 1/Original files for western blot analysis displayed in Figure 2-figure supplement 2C/._tubulin 1 2022.06.14_15.04.44_Ch
- Figure 2-figure supplement 2-source data 1/Original files for western blot analysis displayed in Figure 2-figure supplement 2C/._tubulin 1 2022.06.14_15.04.44_Ch
- Figure 2-figure supplement 2-source data 1/Original files for western blot analysis displayed in Figure 2-figure supplement 2C/endoA3 1 2022.06.14_15.08.59_Ch/endoA3 1 2022.06.14_15.08.59_Ch.png
- Figure 2-figure supplement 2-source data 1/Original files for western blot analysis displayed in Figure 2-figure supplement 2C/endoA3 1 2022.06.14_15.08.59_Ch/endoA3 1 2022.06.14_15.08.59_Ch.tif
- __MACOSX/Figure 2-figure supplement 2-source data 1/Original files for western blot analysis displayed in Figure 2-figure supplement 2C/endoA3 1 2022.06.14_15.08.59_Ch/._endoA3 1 2022.06.14_15.08.59_Ch.tif
- Figure 2-figure supplement 2-source data 1/Original files for western blot analysis displayed in Figure 2-figure supplement 2C/endoA3 1 2022.06.14_15.08.59_Ch/._endoA3 1 2022.06.14_15.08.59_Ch.tif
- Figure 2-figure supplement 2-source data 1/Original files for western blot analysis displayed in Figure 2-figure supplement 2C/endoA3 1 2022.06.14_15.08.59_Ch/endoA3 1 2022.06.14_15.08.59_Ch-Marker.tif
- Figure 2-figure supplement 2-source data 1/Original files for western blot analysis displayed in Figure 2-figure supplement 2C/endoA3 1 2022.06.14_15.08.59_Ch/endoA3 1 2022.06.14_15.08.59_Ch-Marker.jpg
- Figure 2-figure supplement 2-source data 1/Original files for western blot analysis displayed in Figure 2-figure supplement 2C/endoA3 1 2022.06.14_15.08.59_Ch/Fig EV1 WB.tif
- __MACOSX/Figure 2-figure supplement 2-source data 1/Original files for western blot analysis displayed in Figure 2-figure supplement 2C/endoA3 1 2022.06.14_15.08.59_Ch/._Fig EV1 WB.tif
- Figure 2-figure supplement 2-source data 1/Original files for western blot analysis displayed in Figure 2-figure supplement 2C/endoA3 1 2022.06.14_15.08.59_Ch/._Fig EV1 WB.tif
- Figure 2-figure supplement 2-source data 1/Original files for western blot analysis displayed in Figure 2-figure supplement 2C/endoA3 1 2022.06.14_15.08.59_Ch/endoA3 1 2022.06.14_15.08.59_Ch+Marker.jpg
- Figure 2-figure supplement 2-source data 1/Original files for western blot analysis displayed in Figure 2-figure supplement 2C/endoA3 1 2022.06.14_15.08.59_Ch/WB quantification example.xlsx
- __MACOSX/Figure 2-figure supplement 2-source data 1/Original files for western blot analysis displayed in Figure 2-figure supplement 2C/endoA3 1 2022.06.14_15.08.59_Ch/._WB quantification example.xlsx
- Figure 2-figure supplement 2-source data 1/Original files for western blot analysis displayed in Figure 2-figure supplement 2C/endoA3 1 2022.06.14_15.08.59_Ch/._WB quantification example.xlsx
- Figure 2-figure supplement 2-source data 1/Original files for western blot analysis displayed in Figure 2-figure supplement 2C/tubulin 1 2022.06.14_15.04.44_Ch/tubulin 1 2022.06.14_15.04.44_Ch+Marker.jpg
- Figure 2-figure supplement 2-source data 1/Original files for western blot analysis displayed in Figure 2-figure supplement 2C/tubulin 1 2022.06.14_15.04.44_Ch/tubulin 1 2022.06.14_15.04.44_Ch-Marker.jpg
- Figure 2-figure supplement 2-source data 1/Original files for western blot analysis displayed in Figure 2-figure supplement 2C/tubulin 1 2022.06.14_15.04.44_Ch/tubulin 1 2022.06.14_15.04.44_Ch-Marker.tif
- Figure 2-figure supplement 2-source data 1/Original files for western blot analysis displayed in Figure 2-figure supplement 2C/tubulin 1 2022.06.14_15.04.44_Ch/tubulin 1 2022.06.14_15.04.44_Ch.tif
- __MACOSX/Figure 2-figure supplement 2-source data 1/Original files for western blot analysis displayed in Figure 2-figure supplement 2C/tubulin 1 2022.06.14_15.04.44_Ch/._tubulin 1 2022.06.14_15.04.44_Ch.tif
- Figure 2-figure supplement 2-source data 1/Original files for western blot analysis displayed in Figure 2-figure supplement 2C/tubulin 1 2022.06.14_15.04.44_Ch/._tubulin 1 2022.06.14_15.04.44_Ch.tif
- Figure 2-figure supplement 2-source data 1/Original files for western blot analysis displayed in Figure 2-figure supplement 2C/tubulin 1 2022.06.14_15.04.44_Ch/tubulin 1 2022.06.14_15.04.44_Ch.png
- Figure 2-figure supplement 2-source data 1/Original files for western blot analysis displayed in Figure 2-figure supplement 2C/tubulin 1 2022.06.14_15.04.44_Ch/Fig EV1 WB.tif
- __MACOSX/Figure 2-figure supplement 2-source data 1/Original files for western blot analysis displayed in Figure 2-figure supplement 2C/tubulin 1 2022.06.14_15.04.44_Ch/._Fig EV1 WB.tif
- Figure 2-figure supplement 2-source data 1/Original files for western blot analysis displayed in Figure 2-figure supplement 2C/tubulin 1 2022.06.14_15.04.44_Ch/._Fig EV1 WB.tif
