# Supplementary material for: Clathrin-independent endocytosis and retrograde transport in cancer cells tune immune synapse organization and CD8 T cell response
Source: eLife. 2026 Apr 22;14:RP105821. doi: 10.7554/eLife.105821 (PMC13102394; doi:10.7554/eLife.105821)
Supplement: Figure 2—figure supplement 2—source data 1. [file elife-105821-fig2-figsupp2-data1.zip › Figure 2-figure supplement 2-source data 1/Original files for western blot analysis displayed in Figure 2-figure supplement 2C/endoA3 1 2022.06.14_15.08.59_Ch/WB quantification example.xlsx]

## Sheet: Sheet5
1	19854.5	1
2	19696.8	0.992054
1	16102.9	16102.9
2	3199.05	3224.68	0.200254
