# Supplementary material for: Clathrin-independent endocytosis and retrograde transport in cancer cells tune immune synapse organization and CD8 T cell response
Source: eLife. 2026 Apr 22;14:RP105821. doi: 10.7554/eLife.105821 (PMC13102394; doi:10.7554/eLife.105821)
Supplement: Figure 2—figure supplement 2—source data 2. [file elife-105821-fig2-figsupp2-data2.zip]

Archive with 2 entries (1 files):
- Figure 2-figure supplement 2-source data 2/
- Figure 2-figure supplement 2-source data 2/PDF file containing original western blots for Figure 2-figure supplement 2C.pdf
