# Supplementary material for: Clathrin-independent endocytosis and retrograde transport in cancer cells tune immune synapse organization and CD8 T cell response
Source: eLife. 2026 Apr 22;14:RP105821. doi: 10.7554/eLife.105821 (PMC13102394; doi:10.7554/eLife.105821)
Supplement: Figure 3—figure supplement 1—source data 1. [file elife-105821-fig3-figsupp1-data1.zip]

Archive with 46 entries (41 files):
- Figure 3-figure supplement 1-source data 1/
- Figure 3-figure supplement 1-source data 1/Original files for western blot analysis displayed in Figure 3-figure supplement 1L/
- __MACOSX/Figure 3-figure supplement 1-source data 1/._Original files for western blot analysis displayed in Figure 3-figure supplement 1L
- Figure 3-figure supplement 1-source data 1/._Original files for western blot analysis displayed in Figure 3-figure supplement 1L
- Figure 3-figure supplement 1-source data 1/Original files for western blot analysis displayed in Figure 3-figure supplement 1L/.DS_Store
- Figure 3-figure supplement 1-source data 1/Original files for western blot analysis displayed in Figure 3-figure supplement 1L/Vps26A 2 2022.05.31_16.25.40_Ch/
- __MACOSX/Figure 3-figure supplement 1-source data 1/Original files for western blot analysis displayed in Figure 3-figure supplement 1L/._Vps26A 2 2022.05.31_16.25.40_Ch
- Figure 3-figure supplement 1-source data 1/Original files for western blot analysis displayed in Figure 3-figure supplement 1L/._Vps26A 2 2022.05.31_16.25.40_Ch
- Figure 3-figure supplement 1-source data 1/Original files for western blot analysis displayed in Figure 3-figure supplement 1L/Vps35 2 2022.05.31_16.41.19_Ch/
- __MACOSX/Figure 3-figure supplement 1-source data 1/Original files for western blot analysis displayed in Figure 3-figure supplement 1L/._Vps35 2 2022.05.31_16.41.19_Ch
- Figure 3-figure supplement 1-source data 1/Original files for western blot analysis displayed in Figure 3-figure supplement 1L/._Vps35 2 2022.05.31_16.41.19_Ch
- Figure 3-figure supplement 1-source data 1/Original files for western blot analysis displayed in Figure 3-figure supplement 1L/tubulin 2 2022.05.31_16.22.05_Fl-Red/
- __MACOSX/Figure 3-figure supplement 1-source data 1/Original files for western blot analysis displayed in Figure 3-figure supplement 1L/._tubulin 2 2022.05.31_16.22.05_Fl-Red
- Figure 3-figure supplement 1-source data 1/Original files for western blot analysis displayed in Figure 3-figure supplement 1L/._tubulin 2 2022.05.31_16.22.05_Fl-Red
- Figure 3-figure supplement 1-source data 1/Original files for western blot analysis displayed in Figure 3-figure supplement 1L/Vps26A 2 2022.05.31_16.25.40_Ch/Vps26A 2 2022.05.31_16.25.40_Ch-Marker.tif
- Figure 3-figure supplement 1-source data 1/Original files for western blot analysis displayed in Figure 3-figure supplement 1L/Vps26A 2 2022.05.31_16.25.40_Ch/Vps26A 2 2022.05.31_16.25.40_Ch.png
- Figure 3-figure supplement 1-source data 1/Original files for western blot analysis displayed in Figure 3-figure supplement 1L/Vps26A 2 2022.05.31_16.25.40_Ch/Vps26A 2 2022.05.31_16.25.40_Ch.tif
- __MACOSX/Figure 3-figure supplement 1-source data 1/Original files for western blot analysis displayed in Figure 3-figure supplement 1L/Vps26A 2 2022.05.31_16.25.40_Ch/._Vps26A 2 2022.05.31_16.25.40_Ch.tif
- Figure 3-figure supplement 1-source data 1/Original files for western blot analysis displayed in Figure 3-figure supplement 1L/Vps26A 2 2022.05.31_16.25.40_Ch/._Vps26A 2 2022.05.31_16.25.40_Ch.tif
- Figure 3-figure supplement 1-source data 1/Original files for western blot analysis displayed in Figure 3-figure supplement 1L/Vps26A 2 2022.05.31_16.25.40_Ch/Vps26A 2 2022.05.31_16.25.40_Ch-1.tif
- __MACOSX/Figure 3-figure supplement 1-source data 1/Original files for western blot analysis displayed in Figure 3-figure supplement 1L/Vps26A 2 2022.05.31_16.25.40_Ch/._Vps26A 2 2022.05.31_16.25.40_Ch-1.tif
- Figure 3-figure supplement 1-source data 1/Original files for western blot analysis displayed in Figure 3-figure supplement 1L/Vps26A 2 2022.05.31_16.25.40_Ch/._Vps26A 2 2022.05.31_16.25.40_Ch-1.tif
- Figure 3-figure supplement 1-source data 1/Original files for western blot analysis displayed in Figure 3-figure supplement 1L/Vps26A 2 2022.05.31_16.25.40_Ch/Vps26A 2 2022.05.31_16.25.40_Ch-Marker.jpg
- Figure 3-figure supplement 1-source data 1/Original files for western blot analysis displayed in Figure 3-figure supplement 1L/Vps26A 2 2022.05.31_16.25.40_Ch/Vps26A 2 2022.05.31_16.25.40_Ch+Marker.jpg
- Figure 3-figure supplement 1-source data 1/Original files for western blot analysis displayed in Figure 3-figure supplement 1L/Vps35 2 2022.05.31_16.41.19_Ch/Vps35 2 2022.05.31_16.41.19_Ch-Marker.tif
- Figure 3-figure supplement 1-source data 1/Original files for western blot analysis displayed in Figure 3-figure supplement 1L/Vps35 2 2022.05.31_16.41.19_Ch/Vps35 2 2022.05.31_16.41.19_Ch+Marker.jpg
- Figure 3-figure supplement 1-source data 1/Original files for western blot analysis displayed in Figure 3-figure supplement 1L/Vps35 2 2022.05.31_16.41.19_Ch/Vps35 2 2022.05.31_16.41.19_Ch-1.tif
- __MACOSX/Figure 3-figure supplement 1-source data 1/Original files for western blot analysis displayed in Figure 3-figure supplement 1L/Vps35 2 2022.05.31_16.41.19_Ch/._Vps35 2 2022.05.31_16.41.19_Ch-1.tif
- Figure 3-figure supplement 1-source data 1/Original files for western blot analysis displayed in Figure 3-figure supplement 1L/Vps35 2 2022.05.31_16.41.19_Ch/._Vps35 2 2022.05.31_16.41.19_Ch-1.tif
- Figure 3-figure supplement 1-source data 1/Original files for western blot analysis displayed in Figure 3-figure supplement 1L/Vps35 2 2022.05.31_16.41.19_Ch/Vps35 2 2022.05.31_16.41.19_Ch-Marker.jpg
- Figure 3-figure supplement 1-source data 1/Original files for western blot analysis displayed in Figure 3-figure supplement 1L/Vps35 2 2022.05.31_16.41.19_Ch/Vps35 2 2022.05.31_16.41.19_Ch.png
- __MACOSX/Figure 3-figure supplement 1-source data 1/Original files for western blot analysis displayed in Figure 3-figure supplement 1L/Vps35 2 2022.05.31_16.41.19_Ch/._Vps35 2 2022.05.31_16.41.19_Ch.png
- Figure 3-figure supplement 1-source data 1/Original files for western blot analysis displayed in Figure 3-figure supplement 1L/Vps35 2 2022.05.31_16.41.19_Ch/._Vps35 2 2022.05.31_16.41.19_Ch.png
- Figure 3-figure supplement 1-source data 1/Original files for western blot analysis displayed in Figure 3-figure supplement 1L/Vps35 2 2022.05.31_16.41.19_Ch/Vps35 2 2022.05.31_16.41.19_Ch.tif
- __MACOSX/Figure 3-figure supplement 1-source data 1/Original files for western blot analysis displayed in Figure 3-figure supplement 1L/Vps35 2 2022.05.31_16.41.19_Ch/._Vps35 2 2022.05.31_16.41.19_Ch.tif
- Figure 3-figure supplement 1-source data 1/Original files for western blot analysis displayed in Figure 3-figure supplement 1L/Vps35 2 2022.05.31_16.41.19_Ch/._Vps35 2 2022.05.31_16.41.19_Ch.tif
- Figure 3-figure supplement 1-source data 1/Original files for western blot analysis displayed in Figure 3-figure supplement 1L/tubulin 2 2022.05.31_16.22.05_Fl-Red/tubulin 2 2022.05.31_16.22.05_Fl-Red+Marker.jpg
- Figure 3-figure supplement 1-source data 1/Original files for western blot analysis displayed in Figure 3-figure supplement 1L/tubulin 2 2022.05.31_16.22.05_Fl-Red/tubulin 2 2022.05.31_16.22.05_Fl-Red.png
- Figure 3-figure supplement 1-source data 1/Original files for western blot analysis displayed in Figure 3-figure supplement 1L/tubulin 2 2022.05.31_16.22.05_Fl-Red/tubulin 2 2022.05.31_16.22.05_Fl-Red.tif
- __MACOSX/Figure 3-figure supplement 1-source data 1/Original files for western blot analysis displayed in Figure 3-figure supplement 1L/tubulin 2 2022.05.31_16.22.05_Fl-Red/._tubulin 2 2022.05.31_16.22.05_Fl-Red.tif
- Figure 3-figure supplement 1-source data 1/Original files for western blot analysis displayed in Figure 3-figure supplement 1L/tubulin 2 2022.05.31_16.22.05_Fl-Red/._tubulin 2 2022.05.31_16.22.05_Fl-Red.tif
- Figure 3-figure supplement 1-source data 1/Original files for western blot analysis displayed in Figure 3-figure supplement 1L/tubulin 2 2022.05.31_16.22.05_Fl-Red/tubulin 2 2022.05.31_16.22.05_Fl-Red-Marker.tif
- Figure 3-figure supplement 1-source data 1/Original files for western blot analysis displayed in Figure 3-figure supplement 1L/tubulin 2 2022.05.31_16.22.05_Fl-Red/tubulin 2 2022.05.31_16.22.05_Fl-Red-1.tif
- __MACOSX/Figure 3-figure supplement 1-source data 1/Original files for western blot analysis displayed in Figure 3-figure supplement 1L/tubulin 2 2022.05.31_16.22.05_Fl-Red/._tubulin 2 2022.05.31_16.22.05_Fl-Red-1.tif
- Figure 3-figure supplement 1-source data 1/Original files for western blot analysis displayed in Figure 3-figure supplement 1L/tubulin 2 2022.05.31_16.22.05_Fl-Red/._tubulin 2 2022.05.31_16.22.05_Fl-Red-1.tif
- Figure 3-figure supplement 1-source data 1/Original files for western blot analysis displayed in Figure 3-figure supplement 1L/tubulin 2 2022.05.31_16.22.05_Fl-Red/tubulin 2 2022.05.31_16.22.05_Fl-Red-Marker.jpg
