# Supplementary material for: Clathrin-independent endocytosis and retrograde transport in cancer cells tune immune synapse organization and CD8 T cell response
Source: eLife. 2026 Apr 22;14:RP105821. doi: 10.7554/eLife.105821 (PMC13102394; doi:10.7554/eLife.105821)
Supplement: Figure 5—figure supplement 1—source data 1. [file elife-105821-fig5-figsupp1-data1.zip]

Archive with 68 entries (61 files):
- Figure 5-figure supplement 2-source data 1/
- Figure 5-figure supplement 2-source data 1/Original files for western blot analysis displayed in Figure 5-figure supplement 2C/
- __MACOSX/Figure 5-figure supplement 2-source data 1/._Original files for western blot analysis displayed in Figure 5-figure supplement 2C
- Figure 5-figure supplement 2-source data 1/Original files for western blot analysis displayed in Figure 5-figure supplement 2D/
- __MACOSX/Figure 5-figure supplement 2-source data 1/._Original files for western blot analysis displayed in Figure 5-figure supplement 2D
- Figure 5-figure supplement 2-source data 1/._Original files for western blot analysis displayed in Figure 5-figure supplement 2D
- Figure 5-figure supplement 2-source data 1/._Original files for western blot analysis displayed in Figure 5-figure supplement 2C
- Figure 5-figure supplement 2-source data 1/Original files for western blot analysis displayed in Figure 5-figure supplement 2C/.DS_Store
- __MACOSX/Figure 5-figure supplement 2-source data 1/Original files for western blot analysis displayed in Figure 5-figure supplement 2C/._.DS_Store
- Figure 5-figure supplement 2-source data 1/Original files for western blot analysis displayed in Figure 5-figure supplement 2C/._.DS_Store
- Figure 5-figure supplement 2-source data 1/Original files for western blot analysis displayed in Figure 5-figure supplement 2C/EA3_GFP 20240830_120110_Ch/
- __MACOSX/Figure 5-figure supplement 2-source data 1/Original files for western blot analysis displayed in Figure 5-figure supplement 2C/._EA3_GFP 20240830_120110_Ch
- Figure 5-figure supplement 2-source data 1/Original files for western blot analysis displayed in Figure 5-figure supplement 2C/._EA3_GFP 20240830_120110_Ch
- Figure 5-figure supplement 2-source data 1/Original files for western blot analysis displayed in Figure 5-figure supplement 2C/tubulin 20240830_120507_Ch/
- __MACOSX/Figure 5-figure supplement 2-source data 1/Original files for western blot analysis displayed in Figure 5-figure supplement 2C/._tubulin 20240830_120507_Ch
- Figure 5-figure supplement 2-source data 1/Original files for western blot analysis displayed in Figure 5-figure supplement 2C/._tubulin 20240830_120507_Ch
- Figure 5-figure supplement 2-source data 1/Original files for western blot analysis displayed in Figure 5-figure supplement 2D/Vps35 20240606_120926_Ch/
- __MACOSX/Figure 5-figure supplement 2-source data 1/Original files for western blot analysis displayed in Figure 5-figure supplement 2D/._Vps35 20240606_120926_Ch
- Figure 5-figure supplement 2-source data 1/Original files for western blot analysis displayed in Figure 5-figure supplement 2D/._Vps35 20240606_120926_Ch
- Figure 5-figure supplement 2-source data 1/Original files for western blot analysis displayed in Figure 5-figure supplement 2D/Tubulin Vps26 20240606_121347_Ch/
- __MACOSX/Figure 5-figure supplement 2-source data 1/Original files for western blot analysis displayed in Figure 5-figure supplement 2D/._Tubulin Vps26 20240606_121347_Ch
- Figure 5-figure supplement 2-source data 1/Original files for western blot analysis displayed in Figure 5-figure supplement 2D/._Tubulin Vps26 20240606_121347_Ch
- Figure 5-figure supplement 2-source data 1/Original files for western blot analysis displayed in Figure 5-figure supplement 2D/.DS_Store
- __MACOSX/Figure 5-figure supplement 2-source data 1/Original files for western blot analysis displayed in Figure 5-figure supplement 2D/._.DS_Store
- Figure 5-figure supplement 2-source data 1/Original files for western blot analysis displayed in Figure 5-figure supplement 2D/._.DS_Store
- Figure 5-figure supplement 2-source data 1/Original files for western blot analysis displayed in Figure 5-figure supplement 2C/EA3_GFP 20240830_120110_Ch/EA3_GFP 20240830_120110_Ch_Chemi+Marker.jpg
- Figure 5-figure supplement 2-source data 1/Original files for western blot analysis displayed in Figure 5-figure supplement 2C/EA3_GFP 20240830_120110_Ch/EA3_GFP 20240830_120110_Ch-Marker.jpg
- Figure 5-figure supplement 2-source data 1/Original files for western blot analysis displayed in Figure 5-figure supplement 2C/EA3_GFP 20240830_120110_Ch/EA3_GFP 20240830_120110_Ch-Marker.tif
- Figure 5-figure supplement 2-source data 1/Original files for western blot analysis displayed in Figure 5-figure supplement 2C/EA3_GFP 20240830_120110_Ch/EA3_GFP 20240830_120110_Ch_Chemi.tif
- __MACOSX/Figure 5-figure supplement 2-source data 1/Original files for western blot analysis displayed in Figure 5-figure supplement 2C/EA3_GFP 20240830_120110_Ch/._EA3_GFP 20240830_120110_Ch_Chemi.tif
- Figure 5-figure supplement 2-source data 1/Original files for western blot analysis displayed in Figure 5-figure supplement 2C/EA3_GFP 20240830_120110_Ch/._EA3_GFP 20240830_120110_Ch_Chemi.tif
- Figure 5-figure supplement 2-source data 1/Original files for western blot analysis displayed in Figure 5-figure supplement 2C/EA3_GFP 20240830_120110_Ch/EA3_GFP 20240830_120110_Ch_Chemi-1.tif
- Figure 5-figure supplement 2-source data 1/Original files for western blot analysis displayed in Figure 5-figure supplement 2C/EA3_GFP 20240830_120110_Ch/EA3_GFP 20240830_120110_Ch_Thumb.jpg
- Figure 5-figure supplement 2-source data 1/Original files for western blot analysis displayed in Figure 5-figure supplement 2C/tubulin 20240830_120507_Ch/tubulin 20240830_120507_Ch_Thumb.jpg
- Figure 5-figure supplement 2-source data 1/Original files for western blot analysis displayed in Figure 5-figure supplement 2C/tubulin 20240830_120507_Ch/tubulin 20240830_120507_Ch_Chemi.tif
- __MACOSX/Figure 5-figure supplement 2-source data 1/Original files for western blot analysis displayed in Figure 5-figure supplement 2C/tubulin 20240830_120507_Ch/._tubulin 20240830_120507_Ch_Chemi.tif
- Figure 5-figure supplement 2-source data 1/Original files for western blot analysis displayed in Figure 5-figure supplement 2C/tubulin 20240830_120507_Ch/._tubulin 20240830_120507_Ch_Chemi.tif
- Figure 5-figure supplement 2-source data 1/Original files for western blot analysis displayed in Figure 5-figure supplement 2C/tubulin 20240830_120507_Ch/tubulin 20240830_120507_Ch-Marker.jpg
- Figure 5-figure supplement 2-source data 1/Original files for western blot analysis displayed in Figure 5-figure supplement 2C/tubulin 20240830_120507_Ch/tubulin 20240830_120507_Ch_Chemi+Marker.jpg
- Figure 5-figure supplement 2-source data 1/Original files for western blot analysis displayed in Figure 5-figure supplement 2C/tubulin 20240830_120507_Ch/tubulin 20240830_120507_Ch_Chemi-1.tif
- Figure 5-figure supplement 2-source data 1/Original files for western blot analysis displayed in Figure 5-figure supplement 2C/tubulin 20240830_120507_Ch/tubulin 20240830_120507_Ch-Marker.tif
- Figure 5-figure supplement 2-source data 1/Original files for western blot analysis displayed in Figure 5-figure supplement 2D/Vps35 20240606_120926_Ch/.DS_Store
- __MACOSX/Figure 5-figure supplement 2-source data 1/Original files for western blot analysis displayed in Figure 5-figure supplement 2D/Vps35 20240606_120926_Ch/._.DS_Store
- Figure 5-figure supplement 2-source data 1/Original files for western blot analysis displayed in Figure 5-figure supplement 2D/Vps35 20240606_120926_Ch/._.DS_Store
- Figure 5-figure supplement 2-source data 1/Original files for western blot analysis displayed in Figure 5-figure supplement 2D/Vps35 20240606_120926_Ch/Vps35 20240606_120926_Ch_Chemi-1.tif
- __MACOSX/Figure 5-figure supplement 2-source data 1/Original files for western blot analysis displayed in Figure 5-figure supplement 2D/Vps35 20240606_120926_Ch/._Vps35 20240606_120926_Ch_Chemi-1.tif
- Figure 5-figure supplement 2-source data 1/Original files for western blot analysis displayed in Figure 5-figure supplement 2D/Vps35 20240606_120926_Ch/._Vps35 20240606_120926_Ch_Chemi-1.tif
- Figure 5-figure supplement 2-source data 1/Original files for western blot analysis displayed in Figure 5-figure supplement 2D/Vps35 20240606_120926_Ch/Vps35 20240606_120926_Ch-Marker.jpg
- Figure 5-figure supplement 2-source data 1/Original files for western blot analysis displayed in Figure 5-figure supplement 2D/Vps35 20240606_120926_Ch/Vps35 20240606_120926_Ch_Chemi.tif
- __MACOSX/Figure 5-figure supplement 2-source data 1/Original files for western blot analysis displayed in Figure 5-figure supplement 2D/Vps35 20240606_120926_Ch/._Vps35 20240606_120926_Ch_Chemi.tif
- Figure 5-figure supplement 2-source data 1/Original files for western blot analysis displayed in Figure 5-figure supplement 2D/Vps35 20240606_120926_Ch/._Vps35 20240606_120926_Ch_Chemi.tif
- Figure 5-figure supplement 2-source data 1/Original files for western blot analysis displayed in Figure 5-figure supplement 2D/Vps35 20240606_120926_Ch/Vps35 20240606_120926_Ch_Thumb.jpg
- Figure 5-figure supplement 2-source data 1/Original files for western blot analysis displayed in Figure 5-figure supplement 2D/Vps35 20240606_120926_Ch/Vps35 20240606_120926_Ch_Chemi+Marker.jpg
- Figure 5-figure supplement 2-source data 1/Original files for western blot analysis displayed in Figure 5-figure supplement 2D/Vps35 20240606_120926_Ch/Vps35 20240606_120926_Ch-Marker.tif
- Figure 5-figure supplement 2-source data 1/Original files for western blot analysis displayed in Figure 5-figure supplement 2D/Tubulin Vps26 20240606_121347_Ch/Tubulin Vps26 20240606_121347_Ch_Chemi.tif
- __MACOSX/Figure 5-figure supplement 2-source data 1/Original files for western blot analysis displayed in Figure 5-figure supplement 2D/Tubulin Vps26 20240606_121347_Ch/._Tubulin Vps26 20240606_121347_Ch_Chemi.tif
- Figure 5-figure supplement 2-source data 1/Original files for western blot analysis displayed in Figure 5-figure supplement 2D/Tubulin Vps26 20240606_121347_Ch/._Tubulin Vps26 20240606_121347_Ch_Chemi.tif
- Figure 5-figure supplement 2-source data 1/Original files for western blot analysis displayed in Figure 5-figure supplement 2D/Tubulin Vps26 20240606_121347_Ch/Tubulin Vps26 20240606_121347_Ch-Marker.jpg
- Figure 5-figure supplement 2-source data 1/Original files for western blot analysis displayed in Figure 5-figure supplement 2D/Tubulin Vps26 20240606_121347_Ch/Tubulin Vps26 20240606_121347_Ch_Chemi+Marker.jpg
- Figure 5-figure supplement 2-source data 1/Original files for western blot analysis displayed in Figure 5-figure supplement 2D/Tubulin Vps26 20240606_121347_Ch/Tubulin Vps26 20240606_121347_Ch_Thumb.jpg
- Figure 5-figure supplement 2-source data 1/Original files for western blot analysis displayed in Figure 5-figure supplement 2D/Tubulin Vps26 20240606_121347_Ch/Tubulin Vps26 20240606_121347_Ch_Chemi-2.tif
- __MACOSX/Figure 5-figure supplement 2-source data 1/Original files for western blot analysis displayed in Figure 5-figure supplement 2D/Tubulin Vps26 20240606_121347_Ch/._Tubulin Vps26 20240606_121347_Ch_Chemi-2.tif
- Figure 5-figure supplement 2-source data 1/Original files for western blot analysis displayed in Figure 5-figure supplement 2D/Tubulin Vps26 20240606_121347_Ch/._Tubulin Vps26 20240606_121347_Ch_Chemi-2.tif
- Figure 5-figure supplement 2-source data 1/Original files for western blot analysis displayed in Figure 5-figure supplement 2D/Tubulin Vps26 20240606_121347_Ch/Tubulin Vps26 20240606_121347_Ch-Marker.tif
- Figure 5-figure supplement 2-source data 1/Original files for western blot analysis displayed in Figure 5-figure supplement 2D/Tubulin Vps26 20240606_121347_Ch/Tubulin Vps26 20240606_121347_Ch_Chemi-1.tif
- __MACOSX/Figure 5-figure supplement 2-source data 1/Original files for western blot analysis displayed in Figure 5-figure supplement 2D/Tubulin Vps26 20240606_121347_Ch/._Tubulin Vps26 20240606_121347_Ch_Chemi-1.tif
- Figure 5-figure supplement 2-source data 1/Original files for western blot analysis displayed in Figure 5-figure supplement 2D/Tubulin Vps26 20240606_121347_Ch/._Tubulin Vps26 20240606_121347_Ch_Chemi-1.tif
- Figure 5-figure supplement 2-source data 1/Original files for western blot analysis displayed in Figure 5-figure supplement 2D/Tubulin Vps26 20240606_121347_Ch/Tubulin Vps26 20240606_121347_Ch_Chemi-3.tif
