# Supplementary material for: Clathrin-independent endocytosis and retrograde transport in cancer cells tune immune synapse organization and CD8 T cell response
Source: eLife. 2026 Apr 22;14:RP105821. doi: 10.7554/eLife.105821 (PMC13102394; doi:10.7554/eLife.105821)
Supplement: Source code 1. [file elife-105821-code1.zip]

Archive with 1 entries (1 files):
- eLife-VOR-RA-2024-105821/track_direction_analysis.py
