# Supplementary material for: Clathrin-independent endocytosis and retrograde transport in cancer cells tune immune synapse organization and CD8 T cell response
Source: eLife. 2026 Apr 22;14:RP105821. doi: 10.7554/eLife.105821 (PMC13102394; doi:10.7554/eLife.105821)
Supplement: Source code 1. [file elife-105821-code1.zip › eLife-VOR-RA-2024-105821/track_direction_analysis.py]

# -*- coding: utf-8 -*-
"""
Author: ledoux Benjamin
Last updated on 2026/03/25

Xu Shiqiang, Buridant Alix, Hirsch Thibault, Duhamel Céline, Ledoux Benjamin,
Shafaq-Zadah Massiullah, Dransart Estelle, Thines Louise, Johannes Ludger,
Van Der Bruggen Pierre, Morsomme Pierre, Renard Henri-François (2025)
Clathrin-independent endocytosis and retrograde transport in cancer cells tune
immune synapse organization and CD8 T cell response eLife 14:RP105821
https://doi.org/10.7554/eLife.105821.2

Code for the in-depth analysis of tracking data coming from trackmate.
Used to plot track displacements from the origin and track directions in a
polar plot.
Only trackmate ".xml" files can be imported.

Minimal functions to import and plot the data:
    
tracking_data = import_track("path_to_your_trackmate_tracking_data.xml")
plot_track_direction(tracking_data)
plot_polar_plot(tracking_data)
"""

import os
import pandas as pd
import numpy as np
import matplotlib.pyplot as plt
from lxml import etree
from time import time
from dataclasses import dataclass

@dataclass
class Channel:
    """Represents a channel with its tracking data"""
    name: str
    path: str
    tracks: pd.DataFrame
    spots: pd.DataFrame
    edges: pd.DataFrame
    metadata: dict
    
    def compute_direction(self):
        """Compute polar coordinates (rho, theta) for each track"""
        self.spots.sort_values(['Track ID', 'T'], inplace=True)
        self.spots['X_polar'] = self.spots['X'] - self.spots.groupby('Track ID')['X'].transform('first')
        self.spots['Y_polar'] = (self.spots['Y'] - self.spots.groupby('Track ID')['Y'].transform('first')) * -1
        vector = self.spots.groupby('Track ID')[['X_polar', 'Y_polar']].last().reset_index()
        vector['Rho'] = np.sqrt(vector['X_polar'] ** 2 + vector['Y_polar'] ** 2)
        vector['Theta'] = np.arctan2(vector['Y_polar'], vector['X_polar'])
        vector.loc[vector['Theta'] < 0, 'Theta'] = vector['Theta'] + 2 * np.pi
        self.tracks = self.tracks.merge(vector[['Track ID', 'Rho', 'Theta']], on='Track ID', how='left')

def import_track(path:str) -> Channel:
    """Import a single trackmate tracking file (.xml) as a Channel,
    and compute the polar coordinates of all tracks"""
    tracks, spots, edges, metadata = load_single_xml(path)
    channel = Channel(name="C1", path=path, tracks=tracks, spots=spots, edges=edges, metadata=metadata)
    channel.compute_direction()
    
    return channel

def load_single_xml(file_path: str) -> tuple[pd.DataFrame, pd.DataFrame, pd.DataFrame, dict]:
    """Import a single trackmate tracking file (.xml)"""
    start_time = time()
    new_dir, name = os.path.split(file_path)
    name = name[:-4]
    with open(file_path, 'r') as f:
        parser = etree.XMLParser(remove_blank_text=True, huge_tree=True)
        root = etree.parse(f, parser).getroot()
    unwanted_spot_features = ('VISIBILITY', 'MANUAL_SPOT_COLOR', 'RADIUS', '')
    unwanted_track_features = ('TRACK_INDEX', '')
    unwanted_edge_features = ('MANUAL_EDGE_COLOR', '')
    spot_features = get_features(root, 'SpotFeatures', unwanted_spot_features)
    spot_features = pd.concat([spot_features, pd.DataFrame({'Feature refs':['ID'], 'Feature names':['Spot ID']})])
    track_features = get_features(root, 'TrackFeatures', unwanted_track_features)
    edge_features = get_features(root, 'EdgeFeatures', unwanted_edge_features)
    
    # Tracks and edges
    tracks = root.find('Model').find('AllTracks')
    filtered_track_ids = [int(track.get('TRACK_ID')) for track in root.find('Model').find('FilteredTracks').findall('TrackID')]
    track_values = []
    edge_values = []
    spot_track_map = {}  # dict mapping: spot_id -> track_id
    for track in tracks.findall('Track'):
        track_id = int(track.get("TRACK_ID"))
        if track_id in filtered_track_ids:
            track_values.append([track.get(label) for label in track_features['Feature refs']])
            for edge in track.findall('Edge'):
                edge_data_row = [edge.get(label) for label in edge_features['Feature refs']]
                edge_data_row.append(track_id)
                edge_values.append(edge_data_row)

                # Spot mapping
                spot_src = edge.get('SPOT_SOURCE_ID')
                spot_tgt = edge.get('SPOT_TARGET_ID')
                spot_track_map[int(spot_src)] = track_id # Map source spot to this track
                spot_track_map[int(spot_tgt)] = track_id # Map target spot to this track
    track_data = pd.DataFrame(track_values, columns=track_features['Feature refs']).astype(float)
    edge_data = pd.DataFrame(edge_values, columns=[*edge_features['Feature refs'], 'Track ID']).astype(float)
    
    # Spots
    spots = root.find('Model').find('AllSpots')
    spot_values = []
    for frame in spots.findall('SpotsInFrame'):
        for spot in frame.findall('Spot'):
            spot_id = int(spot.get('ID'))
            track_ref = spot_track_map.get(spot_id)
            if track_ref is not None:
                spot_data_row = [spot.get(label) for label in spot_features['Feature refs']]
                spot_data_row.append(track_ref)
                spot_values.append(spot_data_row)
    spot_data = pd.DataFrame(spot_values, columns=[*spot_features['Feature refs'], 'Track ID']).astype(float)
    
    # Dataframe formatting
    rename_col(spot_data, spot_features)
    rename_col(track_data, track_features)
    rename_col(edge_data, edge_features)
    spot_data.insert(0, 'Track ID', spot_data.pop('Track ID'))
    spot_data.sort_values(['Track ID', 'Frame'], inplace=True)
    
    # Extract all metadata
    metadata = get_metadata(root)
    
    run_time = round(time() - start_time, 2)
    print(f"{name} loaded in {run_time} sec")
    
    return track_data, spot_data, edge_data, metadata
    
def get_features(xml_root: etree.Element, feature_root: str, unwanted_features: tuple) -> pd.DataFrame:
    """Extract all the features from the file and remove the unwanted ones"""
    features = xml_root.find('Model').find('FeatureDeclarations').find(feature_root)
    feature_ref = [c.get('feature') for c in list(features)]
    feature_names = [c.get('name') for c in list(features)]
    features = pd.DataFrame({'Feature refs':feature_ref, 'Feature names':feature_names})
    features = features[~features['Feature refs'].isin(unwanted_features)]
    
    return features

def rename_col(data: pd.DataFrame, features: pd.DataFrame):
    """"Rename all columns with the good feature names"""
    dic = dict(zip(features['Feature refs'], features['Feature names']))
    data.rename(columns=dic, inplace=True)

def get_metadata(root: etree.Element) -> dict:
    """"Extract all the metadata from the file"""
    image_data = root.find('Settings').find('ImageData').attrib
    basic_settings = root.find('Settings').find('BasicSettings').attrib
    detector_settings = root.find('Settings').find('DetectorSettings').attrib
    initial_spot_filter = root.find('Settings').find('InitialSpotFilter').attrib
    spot_filters = {}
    for spot_filter in root.find('Settings').find('SpotFilterCollection').findall('Filter'):
        spot_filters[spot_filter.attrib['feature']] = dict(spot_filter.attrib)
    tracker_settings = root.find('Settings').find('TrackerSettings').attrib
    linking = root.find('Settings').find('TrackerSettings').find('Linking').attrib
    linking_penalties = {}
    for penalty in root.find('Settings').find('TrackerSettings').find('Linking').findall('FeaturePenalties'):
        linking_penalties.update(dict(penalty.attrib))
    gap_closing = root.find('Settings').find('TrackerSettings').find('GapClosing').attrib
    gap_closing_penalties = {}
    for penalty in root.find('Settings').find('TrackerSettings').find('GapClosing').findall('FeaturePenalties'):
        gap_closing_penalties.update(dict(penalty.attrib))
    track_splitting = root.find('Settings').find('TrackerSettings').find('TrackSplitting').attrib
    track_splitting_penalties = {}
    for penalty in root.find('Settings').find('TrackerSettings').find('TrackSplitting').findall('FeaturePenalties'):
        track_splitting_penalties.update(dict(penalty.attrib))
    track_merging = root.find('Settings').find('TrackerSettings').find('TrackMerging').attrib
    track_merging_penalties = {}
    for penalty in root.find('Settings').find('TrackerSettings').find('TrackMerging').findall('FeaturePenalties'):
        track_merging_penalties.update(dict(penalty.attrib))
    track_filters = {}
    for track_filter in root.find('Settings').find('TrackFilterCollection').findall('Filter'):
        track_filters[track_filter.attrib['feature']] = dict(track_filter.attrib)
    metadata = {'image_data' : dict(image_data),
                'basic_settings' : dict(basic_settings),
                'detector_settings' : dict(detector_settings),
                'initial_spot_filter' : dict(initial_spot_filter),
                'spot_filters' : dict(spot_filters),
                'tracker_settings' : dict(tracker_settings),
                'linking' : dict(linking),
                'linking_penalties' : dict(linking_penalties),
                'gap_closing' : dict(gap_closing),
                'gap_closing_penalties' : dict(gap_closing_penalties),
                'track_splitting' : dict(track_splitting),
                'track_splitting_penalties' : dict(track_splitting_penalties),
                'track_merging' : dict(track_merging),
                'track_merging_penalties' : dict(track_merging_penalties),
                'track_filters' : dict(track_filters)}

    return metadata

def plot_track_direction(channel: Channel):
    """Displacement plot of each track from the origin"""
    plt.figure(dpi=300, figsize=[4, 4], clear=True)
    plt.axhline(y=0, c='black', linestyle='--')
    plt.axvline(x=0, c='black', linestyle='--')
    for track_ID in channel.tracks['Track ID']:
        plt.plot(channel.spots['X_polar'].loc[channel.spots['Track ID'] == track_ID], channel.spots['Y_polar'].loc[channel.spots['Track ID'] == track_ID], linewidth=0.5)
    plt.ylim(-18, 18)
    plt.ylabel('Y displacement [µm]', size=16)
    plt.yticks([-15, -10, -5, 0, 5, 10, 15])
    plt.xlim(-18, 18)
    plt.xlabel('X displacement [µm]', size=16)
    plt.xticks([-15, -10, -5, 0, 5, 10, 15])
    plt.show()

def plot_polar_plot(channel: Channel):
    """Polar plot of each track endpoint"""
    bins = np.linspace(0.0, 2 * np.pi, 17)
    bins_middle = bins[:-1] + 2 * np.pi / 32
    count_bin = channel.tracks.groupby(pd.cut(channel.tracks['Theta'], bins), observed=False)['Rho'].count().fillna(0)
    count_bin.rename('Count', inplace=True)
    proportion_bin = count_bin.div(count_bin.sum(axis=0), axis=0)
    proportion_bin.rename('Proportion', inplace=True)
    displacement_bin = channel.tracks.groupby(pd.cut(channel.tracks['Theta'], bins), observed=False)['Rho'].mean().fillna(0)
    displacement_bin.rename('Mean track displacement', inplace=True)
    mean_speed_bin = channel.tracks.groupby(pd.cut(channel.tracks['Theta'], bins), observed=False)['Track mean speed'].mean().fillna(0)
    mean_speed_bin.rename('Mean mean speed', inplace=True)
    median_speed_bin = channel.tracks.groupby(pd.cut(channel.tracks['Theta'], bins), observed=False)['Track median speed'].mean().fillna(0)
    median_speed_bin.rename('Mean median speed', inplace=True)
    conf_ratio_bin = channel.tracks.groupby(pd.cut(channel.tracks['Theta'], bins), observed=False)['Confinement ratio'].mean().fillna(0)
    conf_ratio_bin.rename('Mean confinement ratio', inplace=True)
    bin_df = pd.concat([count_bin,
                        proportion_bin,
                        displacement_bin,
                        mean_speed_bin,
                        median_speed_bin,
                        conf_ratio_bin],
                       axis=1)
    
    plt.figure(dpi=300, clear=True)
    plt.axes(polar=True)
    plt.title('Proportion', size=20)
    plt.bar(bins_middle, bin_df['Proportion'], width=2*np.pi/16)
    plt.ylim(0, 0.4)
    plt.yticks([0.1, 0.2, 0.3, 0.4])
    plt.show()
